# Supplementary material for: Dichloridobis[(1S,1S′,2R,2R′)-(+)-1,1′-di-tert-butyl-2,2′-diphospho­lane-κ2 P,P′]ruthenium(II)
Source: Acta Crystallogr Sect E Struct Rep Online. 2008 May 3;64(Pt 6):m754. doi: 10.1107/S1600536808008301 (PMC2961537; doi:10.1107/S1600536808008301)
Supplement: Supplementary file 1 [file e-64-0m754-sup1.cif]

##############################################################################
###                                                                        ###
###        Electronic paper (Acta Crystallographica Section E)             ###
###                                                                        ###
##############################################################################
#                                                                            #
# This CIF contains the data in a paper accepted for publication in Acta     #
# Crystallographica Section E. It conforms to the requirements of Notes      #
# for Authors for Section E, and has been peer reviewed under the auspices   #
# of the IUCr Commission on Journals.                                        #
#                                                                            #
# Full details of the Crystallographic Information File format               #
# are given in the paper "The Crystallographic Information File (CIF):       #
# a New Standard Archive File for Crystallography" by S. R. Hall, F. H.      #
# Allen and I. D. Brown [Acta Cryst. (1991), A47, 655-685].                  #
#                                                                            #
# The current version of the core CIF dictionary is obtainable from          #
# ftp://ftp.iucr.org/pub/cif_core.dic. The current version number is 2.4.    #
#                                                                            #
# Software is freely available for graphical display of the structure(s) in  #
# this CIF.  For information consult the CIF home page http://www.iucr.org/  #
# cif/home.html                                                              #
#                                                                            #
# This file may be used for bona fide research purposes within the           #
# scientific community so long as proper attribution is given to the journal # 
# article from which it was obtained.                                        #
#                                                                            #
##############################################################################
                                             
data_global
_audit_creation_method     'form.cif (version 2.0)'
_journal_data_validation_number     ?
_journal_date_recd_electronic     2008-02-29
_journal_date_accepted     2008-03-27
_journal_name_full     'Acta Crystallographica, Section E'
_journal_year     2008
_journal_volume     64
_journal_issue      6
_journal_page_first     m754
_journal_page_last     m754
_journal_paper_category     QM
_journal_coeditor_code     CV2390
_publ_contact_author_name     'Haiyan Tao'
_publ_contact_author_address
;
  College of Chemistry and Molecular Science,
     Wuhan University,
     Wuhan, Hubei 430072,
     People's Republic of China
;
_publ_contact_author_email     haiyantao21@hotmail.com
_publ_contact_author_fax     +86-27-65241880
_publ_contact_author_phone     +86-27-65241880
_publ_section_title
;\
Dichloridobis[(1<i>S</i>,1S',2<i>R</i>,2<i>R</i>')-(+)-1,1'-di-<i>tert</i>-\
butyl-2,2'-diphospholane-\k^2^<i>P</i>,<i>P</i>']ruthenium(II)
;
loop_
    _publ_author_name
    _publ_author_address
    'Chubei Wang'
;
    College of Chemistry
    Central China Normal University
    Wuhan, Hubei 430072,
    People's Republic of China
;
    'Haiyan Tao'
;
    College of Chemistry and Molecular Science,
    Wuhan University,
    Wuhan, Hubei 430072,
    People's Republic of China
;
    'Baoming Ji'
;
   College of Chemistry and Chemical Engineering,
   Luoyang Normal University,
   Luoyang, Henan 471022,
   People's Republic of China
;
data_I
_audit_creation_method     SHELXL-97
_chemical_name_systematic
;\
Dichloridobis[(1<i>S</i>,1S',2<i>R</i>,2<i>R</i>')-(+)-1,1'-di-<i>tert</i>-\
butyl-2,2'- diphospholane-\k^2^<i>P</i>,<i>P</i>']ruthenium(II)
;
_chemical_name_common     ?
_chemical_formula_moiety     'C32 H64 Cl2 P4 Ru1'
_chemical_formula_sum     'C32 H64 Cl2 P4 Ru1'
_chemical_formula_iupac     '[Ru Cl2 (C16 H32 P2)2]'
_chemical_formula_weight     744.72
_chemical_melting_point     ?
_symmetry_cell_setting     Orthorhombic
_symmetry_space_group_name_H-M     'C 2 2 21'
_symmetry_space_group_name_Hall     'C 2c 2'
loop_
    _symmetry_equiv_pos_as_xyz
    'x, y, z'
    '-x, -y, z+1/2'
    '-x, y, -z+1/2'
    'x, -y, -z'
    'x+1/2, y+1/2, z'
    '-x+1/2, -y+1/2, z+1/2'
    '-x+1/2, y+1/2, -z+1/2'
    'x+1/2, -y+1/2, -z'
_cell_length_a     11.8640(14)
_cell_length_b     20.669(3)
_cell_length_c     14.2274(17)
_cell_angle_alpha     90.00
_cell_angle_beta     90.00
_cell_angle_gamma     90.00
_cell_volume     3488.8(8)
_cell_formula_units_Z     4
_cell_measurement_reflns_used     5992
_cell_measurement_theta_min     2.436
_cell_measurement_theta_max     28.231
_cell_measurement_temperature     108(2)
_exptl_crystal_description     brick
_exptl_crystal_colour     orange
_exptl_crystal_size_max     0.24
_exptl_crystal_size_mid     0.15
_exptl_crystal_size_min     0.10
_exptl_crystal_density_diffrn     1.418
_exptl_crystal_density_meas     ?
_exptl_crystal_density_method     'not measured'
_exptl_crystal_F_000     1576
_exptl_absorpt_coefficient_mu     0.808
_exptl_absorpt_correction_type     multi-scan
_exptl_absorpt_process_details     '(SADABS; Bruker, 2001)'
_exptl_absorpt_correction_T_min     0.863
_exptl_absorpt_correction_T_max     0.921
_exptl_special_details
;
;
_diffrn_ambient_temperature     108(2)
_diffrn_radiation_type     MoK\a
_diffrn_radiation_wavelength     0.71073
_diffrn_radiation_source     'fine-focus sealed tube'
_diffrn_radiation_monochromator     graphite
_diffrn_measurement_device_type     'Bruker SMART CCD area-detector'
_diffrn_measurement_method     'phi and omega scans'
_diffrn_reflns_number     11542
_diffrn_reflns_av_R_equivalents     0.0253
_diffrn_reflns_av_sigmaI/netI     0.0320
_diffrn_reflns_theta_min     1.97
_diffrn_reflns_theta_max     28.29
_diffrn_reflns_theta_full     28.29
_diffrn_measured_fraction_theta_max     0.983
_diffrn_measured_fraction_theta_full     0.983
_diffrn_reflns_limit_h_min     -14
_diffrn_reflns_limit_h_max     15
_diffrn_reflns_limit_k_min     -17
_diffrn_reflns_limit_k_max     27
_diffrn_reflns_limit_l_min     -18
_diffrn_reflns_limit_l_max     18
_refine_special_details
;
Refinement of <i>F</i>^2^ against ALL reflections. The weighted <i>R</i>-factor
<i>wR</i> and goodness of fit <i>S</i> are based on <i>F</i>^2^, conventional
<i>R</i>-factors <i>R</i> are based on <i>F</i>, with <i>F</i> set to zero for
negative <i>F</i>^2^. The threshold expression of <i>F</i>^2^ >
\s(<i>F</i>^2^) is used only for calculating <i>R</i>-factors(gt) <i>etc</i>.
and is not relevant to the choice of reflections for refinement.
<i>R</i>-factors based on <i>F</i>^2^ are statistically about twice as large
as those based on <i>F</i>, and <i>R</i>- factors based on ALL data will be
even larger.
;
_reflns_number_total     4164
_reflns_number_gt     4018
_reflns_threshold_expression     >2sigma(I)
_refine_ls_structure_factor_coef     Fsqd
_refine_ls_matrix_type     full
_refine_ls_R_factor_all     0.0250
_refine_ls_R_factor_gt     0.0237
_refine_ls_wR_factor_gt     0.0566
_refine_ls_wR_factor_ref     0.0571
_refine_ls_goodness_of_fit_ref     1.058
_refine_ls_restrained_S_all     1.058
_refine_ls_number_reflns     4164
_refine_ls_number_parameters     183
_refine_ls_number_restraints     0
_refine_ls_hydrogen_treatment     noref
_refine_ls_weighting_scheme     calc
_refine_ls_weighting_details
         'calc w=1/[\s^2^(Fo^2^)+(0.0315P)^2^+0.2939P] where P=(Fo^2^+2Fc^2^)/3'
_atom_sites_solution_hydrogens     geom
_atom_sites_solution_primary     direct
_atom_sites_solution_secondary     difmap
_refine_ls_shift/su_max     0.003
_refine_ls_shift/su_mean     0.000
_refine_diff_density_max     0.829
_refine_diff_density_min     -0.288
_refine_ls_extinction_method     none
_refine_ls_abs_structure_details     'Flack (1983), 1750 Friedel pairs'
_refine_ls_abs_structure_Flack     0.00(2)
loop_
    _atom_type_symbol
    _atom_type_description
    _atom_type_scat_dispersion_real
    _atom_type_scat_dispersion_imag
    _atom_type_scat_source
    'C' 'C' 0.0033 0.0016
                         'International Tables Vol C Tables 4.2.6.8 and 6.1.1.4'
    'H' 'H' 0.0000 0.0000
                         'International Tables Vol C Tables 4.2.6.8 and 6.1.1.4'
    'P' 'P' 0.1023 0.0942
                         'International Tables Vol C Tables 4.2.6.8 and 6.1.1.4'
    'Cl' 'Cl' 0.1484 0.1585
                         'International Tables Vol C Tables 4.2.6.8 and 6.1.1.4'
    'Ru' 'Ru' -1.2594 0.8363
                         'International Tables Vol C Tables 4.2.6.8 and 6.1.1.4'
_computing_data_collection     'SMART (Bruker, 1997)'
_computing_cell_refinement     'SMART (Bruker, 1997)'
_computing_data_reduction     'SAINT (Bruker, 2001)'
_computing_structure_solution     'SHELXS97 (Sheldrick, 2008)'
_computing_structure_refinement     'SHELXL97 (Sheldrick, 2008)'
_computing_molecular_graphics     'SHELXTL (Sheldrick, 2008)'
_computing_publication_material     'SHELXTL (Sheldrick, 2008)'
loop_
    _atom_site_type_symbol
    _atom_site_label
    _atom_site_fract_x
    _atom_site_fract_y
    _atom_site_fract_z
    _atom_site_U_iso_or_equiv
    _atom_site_adp_type
    _atom_site_calc_flag
    _atom_site_refinement_flags
    _atom_site_occupancy
    _atom_site_disorder_assembly
    _atom_site_disorder_group
    C C1 0.02414(19) 0.16346(11) -0.00952(15) 0.0256(5) Uani d . 1 . .
    H H1A -0.0059 0.1290 -0.0497 0.038 Uiso calc R 1 . .
    H H1B 0.0806 0.1883 -0.0445 0.038 Uiso calc R 1 . .
    H H1C -0.0373 0.1922 0.0098 0.038 Uiso calc R 1 . .
    C C2 -0.0038(3) 0.08613(11) 0.12059(16) 0.0353(6) Uani d . 1 . .
    H H2A -0.0740 0.1086 0.1364 0.053 Uiso calc R 1 . .
    H H2B 0.0291 0.0677 0.1778 0.053 Uiso calc R 1 . .
    H H2C -0.0198 0.0514 0.0756 0.053 Uiso calc R 1 . .
    C C3 0.1820(2) 0.09489(11) 0.04344(16) 0.0257(5) Uani d . 1 . .
    H H3A 0.2177 0.0737 0.0973 0.039 Uiso calc R 1 . .
    H H3B 0.2361 0.1243 0.0136 0.039 Uiso calc R 1 . .
    H H3C 0.1580 0.0621 -0.0021 0.039 Uiso calc R 1 . .
    C C4 0.07852(18) 0.13369(11) 0.07717(15) 0.0188(4) Uani d . 1 . .
    C C5 0.21860(15) 0.15194(10) 0.24348(17) 0.0185(4) Uani d . 1 . .
    H H5A 0.2097 0.1649 0.3100 0.022 Uiso calc R 1 . .
    H H5B 0.2031 0.1050 0.2384 0.022 Uiso calc R 1 . .
    C C6 0.33823(17) 0.16652(12) 0.21003(18) 0.0262(5) Uani d . 1 . .
    H H6A 0.3927 0.1616 0.2622 0.031 Uiso calc R 1 . .
    H H6B 0.3601 0.1369 0.1584 0.031 Uiso calc R 1 . .
    C C7 0.33514(17) 0.23639(12) 0.17560(17) 0.0261(5) Uani d . 1 . .
    H H7A 0.4066 0.2474 0.1434 0.031 Uiso calc R 1 . .
    H H7B 0.3250 0.2663 0.2293 0.031 Uiso calc R 1 . .
    C C8 0.23545(18) 0.24229(10) 0.10707(15) 0.0179(4) Uani d . 1 . .
    H H8 0.2549 0.2176 0.0489 0.021 Uiso calc R 1 . .
    C C9 0.20454(18) 0.31083(11) 0.07802(15) 0.0185(4) Uani d . 1 . .
    H H9 0.2760 0.3358 0.0695 0.022 Uiso calc R 1 . .
    C C10 0.13653(19) 0.31551(11) -0.01378(14) 0.0220(5) Uani d . 1 . .
    H H10A 0.1839 0.3027 -0.0680 0.026 Uiso calc R 1 . .
    H H10B 0.0702 0.2865 -0.0112 0.026 Uiso calc R 1 . .
    C C11 0.09906(19) 0.38550(11) -0.02376(15) 0.0237(5) Uani d . 1 . .
    H H11A 0.0465 0.3904 -0.0773 0.028 Uiso calc R 1 . .
    H H11B 0.1647 0.4142 -0.0338 0.028 Uiso calc R 1 . .
    C C12 0.04012(19) 0.40157(10) 0.06914(15) 0.0203(5) Uani d . 1 . .
    H H12A -0.0402 0.3887 0.0663 0.024 Uiso calc R 1 . .
    H H12B 0.0442 0.4486 0.0817 0.024 Uiso calc R 1 . .
    C C13 0.2153(2) 0.42001(11) 0.21194(17) 0.0261(5) Uani d . 1 . .
    C C14 0.3123(2) 0.39022(14) 0.26745(19) 0.0414(7) Uani d . 1 . .
    H H14A 0.3582 0.4247 0.2951 0.062 Uiso calc R 1 . .
    H H14B 0.3590 0.3640 0.2253 0.062 Uiso calc R 1 . .
    H H14C 0.2819 0.3628 0.3176 0.062 Uiso calc R 1 . .
    C C15 0.2678(2) 0.46048(11) 0.13264(17) 0.0291(5) Uani d . 1 . .
    H H15A 0.2078 0.4806 0.0954 0.044 Uiso calc R 1 . .
    H H15B 0.3134 0.4324 0.0921 0.044 Uiso calc R 1 . .
    H H15C 0.3158 0.4943 0.1598 0.044 Uiso calc R 1 . .
    C C16 0.1502(3) 0.46594(13) 0.2754(2) 0.0505(9) Uani d . 1 . .
    H H16A 0.1180 0.4417 0.3281 0.076 Uiso calc R 1 . .
    H H16B 0.0895 0.4864 0.2394 0.076 Uiso calc R 1 . .
    H H16C 0.2013 0.4993 0.2995 0.076 Uiso calc R 1 . .
    Cl Cl1 -0.13351(4) 0.27771(3) 0.12078(3) 0.01700(10) Uani d . 1 . .
    P P1 0.11419(5) 0.35562(3) 0.16379(4) 0.01581(11) Uani d . 1 . .
    P P2 0.11916(4) 0.19819(3) 0.16823(4) 0.01347(11) Uani d . 1 . .
    Ru Ru1 0.0000 0.277275(10) 0.2500 0.01108(6) Uani d S 1 . .
loop_
    _atom_site_aniso_label
    _atom_site_aniso_U_11
    _atom_site_aniso_U_22
    _atom_site_aniso_U_33
    _atom_site_aniso_U_12
    _atom_site_aniso_U_13
    _atom_site_aniso_U_23
    C1 0.0294(13) 0.0265(11) 0.0207(11) 0.0048(10) -0.0060(9) -0.0074(9)
    C2 0.0464(14) 0.0316(12) 0.0279(12) -0.0175(14) 0.0162(14) -0.0125(10)
    C3 0.0352(13) 0.0209(11) 0.0209(11) 0.0099(10) 0.0033(10) -0.0011(9)
    C4 0.0241(11) 0.0182(10) 0.0142(10) 0.0018(9) 0.0029(8) -0.0020(8)
    C5 0.0201(10) 0.0212(9) 0.0141(9) 0.0048(8) 0.0021(9) 0.0025(10)
    C6 0.0168(11) 0.0359(14) 0.0260(11) 0.0088(10) 0.0036(9) 0.0107(10)
    C7 0.0132(10) 0.0342(15) 0.0310(12) -0.0006(9) 0.0012(9) 0.0117(10)
    C8 0.0166(10) 0.0211(11) 0.0159(9) 0.0012(8) 0.0046(8) 0.0031(8)
    C9 0.0181(10) 0.0208(11) 0.0166(10) 0.0011(8) 0.0045(8) 0.0041(9)
    C10 0.0285(12) 0.0242(12) 0.0133(10) 0.0052(10) 0.0058(9) 0.0023(8)
    C11 0.0304(13) 0.0240(12) 0.0166(11) 0.0015(10) 0.0039(9) 0.0061(9)
    C12 0.0247(11) 0.0162(10) 0.0199(11) 0.0009(9) 0.0015(8) 0.0037(9)
    C13 0.0326(13) 0.0224(12) 0.0234(11) -0.0126(10) 0.0024(10) -0.0004(10)
    C14 0.0485(16) 0.0439(15) 0.0317(17) -0.0285(13) -0.0166(12) 0.0120(12)
    C15 0.0348(13) 0.0212(11) 0.0315(13) -0.0111(11) 0.0056(11) 0.0024(10)
    C16 0.0582(19) 0.0429(17) 0.050(2) -0.0304(15) 0.0255(15) -0.0289(14)
    Cl1 0.0168(2) 0.0205(2) 0.0137(2) 0.0003(2) -0.00355(16) 0.0000(2)
    P1 0.0188(3) 0.0144(3) 0.0143(3) -0.0034(2) 0.0013(2) 0.0013(2)
    P2 0.0146(3) 0.0147(2) 0.0111(2) 0.0011(2) 0.0020(2) 0.0013(2)
    Ru1 0.01224(10) 0.01165(10) 0.00935(9) 0.000 0.00015(8) 0.000
_geom_special_details
;
All e.s.d.'s (except the e.s.d. in the dihedral angle between two l.s. planes)
are estimated using the full covariance matrix. The cell e.s.d.'s are taken
into account individually in the estimation of e.s.d.'s in distances, angles
and torsion angles; correlations between e.s.d.'s in cell parameters are only
used when they are defined by crystal symmetry. An approximate (isotropic)
treatment of cell e.s.d.'s is used for estimating e.s.d.'s involving l.s.
planes.
;
loop_
    _geom_bond_atom_site_label_1
    _geom_bond_atom_site_label_2
    _geom_bond_site_symmetry_2
    _geom_bond_distance
    _geom_bond_publ_flag
    C1 C4 . 1.522(3) ?
    C1 H1A . 0.9800 ?
    C1 H1B . 0.9800 ?
    C1 H1C . 0.9800 ?
    C2 C4 . 1.517(3) ?
    C2 H2A . 0.9800 ?
    C2 H2B . 0.9800 ?
    C2 H2C . 0.9800 ?
    C3 C4 . 1.543(3) ?
    C3 H3A . 0.9800 ?
    C3 H3B . 0.9800 ?
    C3 H3C . 0.9800 ?
    C4 P2 . 1.920(2) ?
    C5 C6 . 1.527(3) ?
    C5 P2 . 1.858(2) ?
    C5 H5A . 0.9900 ?
    C5 H5B . 0.9900 ?
    C6 C7 . 1.525(3) ?
    C6 H6A . 0.9900 ?
    C6 H6B . 0.9900 ?
    C7 C8 . 1.538(3) ?
    C7 H7A . 0.9900 ?
    C7 H7B . 0.9900 ?
    C8 C9 . 1.521(3) ?
    C8 P2 . 1.869(2) ?
    C8 H8 . 1.0000 ?
    C9 C10 . 1.538(3) ?
    C9 P1 . 1.870(2) ?
    C9 H9 . 1.0000 ?
    C10 C11 . 1.520(3) ?
    C10 H10A . 0.9900 ?
    C10 H10B . 0.9900 ?
    C11 C12 . 1.532(3) ?
    C11 H11A . 0.9900 ?
    C11 H11B . 0.9900 ?
    C12 P1 . 1.868(2) ?
    C12 H12A . 0.9900 ?
    C12 H12B . 0.9900 ?
    C13 C16 . 1.520(4) ?
    C13 C14 . 1.525(3) ?
    C13 C15 . 1.537(3) ?
    C13 P1 . 1.918(2) ?
    C14 H14A . 0.9800 ?
    C14 H14B . 0.9800 ?
    C14 H14C . 0.9800 ?
    C15 H15A . 0.9800 ?
    C15 H15B . 0.9800 ?
    C15 H15C . 0.9800 ?
    C16 H16A . 0.9800 ?
    C16 H16B . 0.9800 ?
    C16 H16C . 0.9800 ?
    Cl1 Ru1 . 2.4267(5) ?
    P1 Ru1 . 2.4417(6) ?
    P2 Ru1 . 2.4544(6) ?
    Ru1 Cl1 3 2.4267(5) ?
    Ru1 P1 3 2.4417(6) ?
    Ru1 P2 3 2.4544(6) ?
loop_
    _geom_angle_atom_site_label_1
    _geom_angle_atom_site_label_2
    _geom_angle_atom_site_label_3
    _geom_angle_site_symmetry_1
    _geom_angle_site_symmetry_3
    _geom_angle
    _geom_angle_publ_flag
    C4 C1 H1A . . 109.5 ?
    C4 C1 H1B . . 109.5 ?
    H1A C1 H1B . . 109.5 ?
    C4 C1 H1C . . 109.5 ?
    H1A C1 H1C . . 109.5 ?
    H1B C1 H1C . . 109.5 ?
    C4 C2 H2A . . 109.5 ?
    C4 C2 H2B . . 109.5 ?
    H2A C2 H2B . . 109.5 ?
    C4 C2 H2C . . 109.5 ?
    H2A C2 H2C . . 109.5 ?
    H2B C2 H2C . . 109.5 ?
    C4 C3 H3A . . 109.5 ?
    C4 C3 H3B . . 109.5 ?
    H3A C3 H3B . . 109.5 ?
    C4 C3 H3C . . 109.5 ?
    H3A C3 H3C . . 109.5 ?
    H3B C3 H3C . . 109.5 ?
    C2 C4 C1 . . 108.6(2) ?
    C2 C4 C3 . . 107.60(19) ?
    C1 C4 C3 . . 107.18(17) ?
    C2 C4 P2 . . 109.67(14) ?
    C1 C4 P2 . . 111.87(15) ?
    C3 C4 P2 . . 111.76(15) ?
    C6 C5 P2 . . 108.00(15) ?
    C6 C5 H5A . . 110.1 ?
    P2 C5 H5A . . 110.1 ?
    C6 C5 H5B . . 110.1 ?
    P2 C5 H5B . . 110.1 ?
    H5A C5 H5B . . 108.4 ?
    C7 C6 C5 . . 105.35(17) ?
    C7 C6 H6A . . 110.7 ?
    C5 C6 H6A . . 110.7 ?
    C7 C6 H6B . . 110.7 ?
    C5 C6 H6B . . 110.7 ?
    H6A C6 H6B . . 108.8 ?
    C6 C7 C8 . . 107.28(19) ?
    C6 C7 H7A . . 110.3 ?
    C8 C7 H7A . . 110.3 ?
    C6 C7 H7B . . 110.3 ?
    C8 C7 H7B . . 110.3 ?
    H7A C7 H7B . . 108.5 ?
    C9 C8 C7 . . 115.57(18) ?
    C9 C8 P2 . . 113.76(15) ?
    C7 C8 P2 . . 103.53(14) ?
    C9 C8 H8 . . 107.9 ?
    C7 C8 H8 . . 107.9 ?
    P2 C8 H8 . . 107.9 ?
    C8 C9 C10 . . 114.56(18) ?
    C8 C9 P1 . . 114.98(15) ?
    C10 C9 P1 . . 102.85(14) ?
    C8 C9 H9 . . 108.0 ?
    C10 C9 H9 . . 108.0 ?
    P1 C9 H9 . . 108.0 ?
    C11 C10 C9 . . 107.00(18) ?
    C11 C10 H10A . . 110.3 ?
    C9 C10 H10A . . 110.3 ?
    C11 C10 H10B . . 110.3 ?
    C9 C10 H10B . . 110.3 ?
    H10A C10 H10B . . 108.6 ?
    C10 C11 C12 . . 105.02(17) ?
    C10 C11 H11A . . 110.7 ?
    C12 C11 H11A . . 110.7 ?
    C10 C11 H11B . . 110.7 ?
    C12 C11 H11B . . 110.7 ?
    H11A C11 H11B . . 108.8 ?
    C11 C12 P1 . . 107.29(15) ?
    C11 C12 H12A . . 110.3 ?
    P1 C12 H12A . . 110.3 ?
    C11 C12 H12B . . 110.3 ?
    P1 C12 H12B . . 110.3 ?
    H12A C12 H12B . . 108.5 ?
    C16 C13 C14 . . 109.1(2) ?
    C16 C13 C15 . . 107.6(2) ?
    C14 C13 C15 . . 107.1(2) ?
    C16 C13 P1 . . 109.12(17) ?
    C14 C13 P1 . . 112.12(17) ?
    C15 C13 P1 . . 111.66(16) ?
    C13 C14 H14A . . 109.5 ?
    C13 C14 H14B . . 109.5 ?
    H14A C14 H14B . . 109.5 ?
    C13 C14 H14C . . 109.5 ?
    H14A C14 H14C . . 109.5 ?
    H14B C14 H14C . . 109.5 ?
    C13 C15 H15A . . 109.5 ?
    C13 C15 H15B . . 109.5 ?
    H15A C15 H15B . . 109.5 ?
    C13 C15 H15C . . 109.5 ?
    H15A C15 H15C . . 109.5 ?
    H15B C15 H15C . . 109.5 ?
    C13 C16 H16A . . 109.5 ?
    C13 C16 H16B . . 109.5 ?
    H16A C16 H16B . . 109.5 ?
    C13 C16 H16C . . 109.5 ?
    H16A C16 H16C . . 109.5 ?
    H16B C16 H16C . . 109.5 ?
    C12 P1 C9 . . 92.92(10) ?
    C12 P1 C13 . . 101.48(10) ?
    C9 P1 C13 . . 102.59(10) ?
    C12 P1 Ru1 . . 116.00(7) ?
    C9 P1 Ru1 . . 108.52(7) ?
    C13 P1 Ru1 . . 128.89(8) ?
    C5 P2 C8 . . 92.89(9) ?
    C5 P2 C4 . . 101.01(10) ?
    C8 P2 C4 . . 102.11(9) ?
    C5 P2 Ru1 . . 115.80(8) ?
    C8 P2 Ru1 . . 108.73(7) ?
    C4 P2 Ru1 . . 129.60(7) ?
    Cl1 Ru1 Cl1 3 . 179.58(3) ?
    Cl1 Ru1 P1 3 . 90.913(19) ?
    Cl1 Ru1 P1 . . 88.806(19) ?
    Cl1 Ru1 P1 3 3 88.806(19) ?
    Cl1 Ru1 P1 . 3 90.913(19) ?
    P1 Ru1 P1 . 3 96.91(3) ?
    Cl1 Ru1 P2 3 3 91.107(19) ?
    Cl1 Ru1 P2 . 3 89.175(19) ?
    P1 Ru1 P2 . 3 177.969(19) ?
    P1 Ru1 P2 3 3 83.341(18) ?
    Cl1 Ru1 P2 3 . 89.175(19) ?
    Cl1 Ru1 P2 . . 91.107(19) ?
    P1 Ru1 P2 . . 83.341(18) ?
    P1 Ru1 P2 3 . 177.969(19) ?
    P2 Ru1 P2 3 . 96.48(3) ?
loop_
    _geom_torsion_atom_site_label_1
    _geom_torsion_atom_site_label_2
    _geom_torsion_atom_site_label_3
    _geom_torsion_atom_site_label_4
    _geom_torsion_site_symmetry_1
    _geom_torsion_site_symmetry_2
    _geom_torsion_site_symmetry_3
    _geom_torsion_site_symmetry_4
    _geom_torsion
    _geom_torsion_publ_flag
    P2 C5 C6 C7 . . . . 33.0(2) ?
    C5 C6 C7 C8 . . . . -50.9(2) ?
    C6 C7 C8 C9 . . . . 169.48(18) ?
    C6 C7 C8 P2 . . . . 44.4(2) ?
    C7 C8 C9 C10 . . . . 159.29(18) ?
    P2 C8 C9 C10 . . . . -81.1(2) ?
    C7 C8 C9 P1 . . . . -81.9(2) ?
    P2 C8 C9 P1 . . . . 37.76(19) ?
    C8 C9 C10 C11 . . . . 171.88(18) ?
    P1 C9 C10 C11 . . . . 46.39(19) ?
    C9 C10 C11 C12 . . . . -53.0(2) ?
    C10 C11 C12 P1 . . . . 33.8(2) ?
    C11 C12 P1 C9 . . . . -6.50(16) ?
    C11 C12 P1 C13 . . . . 96.98(16) ?
    C11 C12 P1 Ru1 . . . . -118.75(14) ?
    C8 C9 P1 C12 . . . . -147.28(16) ?
    C10 C9 P1 C12 . . . . -22.07(15) ?
    C8 C9 P1 C13 . . . . 110.27(16) ?
    C10 C9 P1 C13 . . . . -124.52(15) ?
    C8 C9 P1 Ru1 . . . . -28.60(16) ?
    C10 C9 P1 Ru1 . . . . 96.61(13) ?
    C16 C13 P1 C12 . . . . 77.9(2) ?
    C14 C13 P1 C12 . . . . -161.05(17) ?
    C15 C13 P1 C12 . . . . -40.84(19) ?
    C16 C13 P1 C9 . . . . 173.58(18) ?
    C14 C13 P1 C9 . . . . -65.40(19) ?
    C15 C13 P1 C9 . . . . 54.81(19) ?
    C16 C13 P1 Ru1 . . . . -59.7(2) ?
    C14 C13 P1 Ru1 . . . . 61.3(2) ?
    C15 C13 P1 Ru1 . . . . -178.44(13) ?
    C6 C5 P2 C8 . . . . -6.72(17) ?
    C6 C5 P2 C4 . . . . 96.21(17) ?
    C6 C5 P2 Ru1 . . . . -119.15(15) ?
    C9 C8 P2 C5 . . . . -147.25(16) ?
    C7 C8 P2 C5 . . . . -21.02(16) ?
    C9 C8 P2 C4 . . . . 110.84(16) ?
    C7 C8 P2 C4 . . . . -122.93(15) ?
    C9 C8 P2 Ru1 . . . . -28.74(16) ?
    C7 C8 P2 Ru1 . . . . 97.50(14) ?
    C2 C4 P2 C5 . . . . 76.02(19) ?
    C1 C4 P2 C5 . . . . -163.42(15) ?
    C3 C4 P2 C5 . . . . -43.22(17) ?
    C2 C4 P2 C8 . . . . 171.43(17) ?
    C1 C4 P2 C8 . . . . -68.01(17) ?
    C3 C4 P2 C8 . . . . 52.19(17) ?
    C2 C4 P2 Ru1 . . . . -61.4(2) ?
    C1 C4 P2 Ru1 . . . . 59.14(18) ?
    C3 C4 P2 Ru1 . . . . 179.34(11) ?
    C12 P1 Ru1 Cl1 . . . 3 -160.02(8) ?
    C9 P1 Ru1 Cl1 . . . 3 97.09(7) ?
    C13 P1 Ru1 Cl1 . . . 3 -27.34(10) ?
    C12 P1 Ru1 Cl1 . . . . 19.66(8) ?
    C9 P1 Ru1 Cl1 . . . . -83.23(7) ?
    C13 P1 Ru1 Cl1 . . . . 152.34(10) ?
    C12 P1 Ru1 P1 . . . 3 -71.11(8) ?
    C9 P1 Ru1 P1 . . . 3 -174.00(8) ?
    C13 P1 Ru1 P1 . . . 3 61.56(10) ?
    C12 P1 Ru1 P2 . . . . 110.92(8) ?
    C9 P1 Ru1 P2 . . . . 8.03(7) ?
    C13 P1 Ru1 P2 . . . . -116.41(10) ?
    C5 P2 Ru1 Cl1 . . . 3 20.56(7) ?
    C8 P2 Ru1 Cl1 . . . 3 -82.33(7) ?
    C4 P2 Ru1 Cl1 . . . 3 153.05(9) ?
    C5 P2 Ru1 Cl1 . . . . -159.76(7) ?
    C8 P2 Ru1 Cl1 . . . . 97.35(7) ?
    C4 P2 Ru1 Cl1 . . . . -27.27(9) ?
    C8 P2 Ru1 P1 . . . . 8.68(7) ?
    C5 P2 Ru1 P2 . . . 3 -70.46(7) ?
    C8 P2 Ru1 P2 . . . 3 -173.36(8) ?
    C4 P2 Ru1 P2 . . . 3 62.03(9) ?
