# Supplementary material for: Dichloridobis[(1S,1S′,2R,2R′)-(+)-1,1′-di-tert-butyl-2,2′-diphospho­lane-κ2 P,P′]ruthenium(II)
Source: Acta Crystallogr Sect E Struct Rep Online. 2008 May 3;64(Pt 6):m754. doi: 10.1107/S1600536808008301 (PMC2961537; doi:10.1107/S1600536808008301)
Supplement: Supplementary file 2 [file e-64-0m754-Isup2.hkl]

# 
# h,k,l, Fc-squared, Fo-squared, sigma(Fo-squared) and status flag 
# 
data_I
_shelx_title ' cxw1s in C222(1)' 
_shelx_refln_list_code          4 
_shelx_F_calc_maximum      426.15 
_exptl_crystal_F_000      1576.00 
_reflns_d_resolution_high  0.7499 
 
loop_ 
 _symmetry_equiv_pos_as_xyz 
 'x, y, z' 
 '-x, -y, z+1/2' 
 '-x, y, -z+1/2' 
 'x, -y, -z' 
 'x+1/2, y+1/2, z' 
 '-x+1/2, -y+1/2, z+1/2' 
 '-x+1/2, y+1/2, -z+1/2' 
 'x+1/2, -y+1/2, -z' 
 
_cell_length_a    11.8640 
_cell_length_b    20.6688 
_cell_length_c    14.2274 
_cell_angle_alpha  90.000 
_cell_angle_beta   90.000 
_cell_angle_gamma  90.000 
 
_shelx_F_squared_multiplier     1.000 
 
loop_ 
 _refln_index_h 
 _refln_index_k 
 _refln_index_l 
 _refln_F_squared_calc 
 _refln_F_squared_meas 
 _refln_F_squared_sigma 
 _refln_observed_status 
   2   0   0       57.38       73.93      9.57 o 
   4   0   0     4474.20     4860.98    153.21 o 
   6   0   0    21533.12    21632.23    379.52 o 
   8   0   0    57940.41    56993.30   1142.73 o 
  10   0   0    10364.56    10225.48    266.73 o 
  12   0   0      470.61      564.17     99.23 o 
  14   0   0     2077.24     2379.63    191.34 o 
   1   1   0     4210.18     4330.08     65.81 o 
   3   1   0     2454.60     2657.66     40.33 o 
   5   1   0     7206.20     6831.35     94.45 o 
   7   1   0     2604.46     2575.94     50.02 o 
   9   1   0      214.47      217.94     20.46 o 
  11   1   0      115.70       94.95     39.14 o 
  13   1   0       91.02      144.80     45.96 o 
  15   1   0       12.63        2.01     61.38 o 
   0   2   0   181607.20   180695.80   3538.55 o 
   2   2   0    11340.79    11315.64    149.26 o 
   4   2   0     4669.27     5030.18     70.63 o 
   6   2   0    12420.83    12256.81    160.60 o 
   8   2   0    39755.66    38223.14    466.23 o 
  10   2   0     3448.33     3538.46     91.06 o 
  12   2   0       19.00       42.48     37.39 o 
  14   2   0     3205.92     3285.62    227.64 o 
   1   3   0    10448.75    11420.03    216.64 o 
   3   3   0     1082.09     1271.02     25.93 o 
   5   3   0       30.17       52.93      9.78 o 
   7   3   0    10499.84    10804.02    146.89 o 
   9   3   0     2090.16     2088.45     64.72 o 
  11   3   0      407.20      428.88     38.17 o 
  13   3   0      580.87      680.60     80.20 o 
  15   3   0      708.42      706.71    105.43 o 
   0   4   0     1724.73     1496.46     43.59 o 
   2   4   0       87.53       63.48      9.56 o 
   4   4   0     4243.75     4334.96     68.06 o 
   6   4   0    13446.61    13020.96    169.52 o 
   8   4   0    14155.68    13780.90    234.59 o 
  10   4   0      241.23      256.55     30.56 o 
  12   4   0     2405.54     2473.19     98.08 o 
  14   4   0     5414.93     5717.94    226.52 o 
   1   5   0    20384.88    21959.37    313.52 o 
   3   5   0      626.22      663.64     22.54 o 
   5   5   0    33423.91    32912.61    484.57 o 
   7   5   0    14016.74    14021.97    185.07 o 
   9   5   0       26.20       23.68     19.91 o 
  11   5   0     3749.53     3840.55    102.72 o 
  13   5   0     7753.86     7886.54    268.44 o 
  15   5   0     6036.19     5683.03    238.46 o 
   0   6   0     8583.53     9179.42    199.85 o 
   2   6   0     2832.02     2660.94     68.76 o 
   4   6   0    20670.17    21744.24    326.85 o 
   6   6   0     8744.04     8746.81    182.86 o 
   8   6   0      146.18      158.46     24.47 o 
  10   6   0       54.40       26.40     27.13 o 
  12   6   0     3509.13     3506.51    158.54 o 
  14   6   0     1629.66     1695.81    132.34 o 
   1   7   0    11155.07    10862.20    166.94 o 
   3   7   0    12201.41    11776.62    221.53 o 
   5   7   0    35771.58    35379.44    614.36 o 
   7   7   0     3657.16     3480.35    128.18 o 
   9   7   0      217.04      262.33     30.69 o 
  11   7   0      553.70      620.29     48.61 o 
  13   7   0    11356.48    11592.02    442.04 o 
  15   7   0     5653.81     5687.13    347.11 o 
   0   8   0      745.37      759.86     43.96 o 
   2   8   0     1070.85     1100.49     32.94 o 
   4   8   0      265.12      273.76     18.72 o 
   6   8   0      471.72      615.79     67.41 o 
   8   8   0       28.21       24.49     18.74 o 
  10   8   0       93.43      211.87     32.68 o 
  12   8   0     2544.54     2622.74     90.52 o 
  14   8   0       14.87       48.84    114.55 o 
   1   9   0    33644.33    34920.06    501.37 o 
   3   9   0    21562.01    21007.04    311.16 o 
   5   9   0     7572.76     7375.85    163.32 o 
   7   9   0    13813.23    13346.32    322.18 o 
   9   9   0     8467.66     8238.24    170.22 o 
  11   9   0      264.90      362.83     40.32 o 
  13   9   0     4111.46     4356.96    127.09 o 
   0  10   0     1531.27     1286.00    110.99 o 
   2  10   0     2503.44     2522.20     57.62 o 
   4  10   0      227.27      219.54     17.87 o 
   6  10   0     1992.72     1978.05     73.61 o 
   8  10   0       18.91       20.94     37.80 o 
  10  10   0      547.39      589.48     48.27 o 
  12  10   0     1019.28      939.90     63.34 o 
  14  10   0       74.68       49.76     71.54 o 
   1  11   0    40587.16    39738.74    572.35 o 
   3  11   0      524.80      631.85     49.55 o 
   5  11   0        9.44       28.37     18.84 o 
   7  11   0    37582.32    37032.67    694.12 o 
   9  11   0    12227.26    12258.74    268.69 o 
  11  11   0     3148.12     3207.48    101.08 o 
  13  11   0        7.80       24.92     46.14 o 
   0  12   0     6797.98     6476.29    167.46 o 
   2  12   0     4064.07     4320.84     92.36 o 
   4  12   0     5075.28     4984.21     96.21 o 
   6  12   0       24.87       29.34     28.36 o 
   8  12   0     7181.29     7272.36    182.33 o 
  10  12   0     1542.48     1720.59     76.43 o 
  12  12   0       50.91       64.65     35.63 o 
  14  12   0      404.52      570.04     94.60 o 
   1  13   0    20779.65    20051.81    308.23 o 
   3  13   0      785.99      884.11     53.58 o 
   5  13   0      575.13      530.69     55.60 o 
   7  13   0    14571.57    13692.80    343.50 o 
   9  13   0     9592.39     9818.91    276.66 o 
  11  13   0      225.34      248.15     42.30 o 
  13  13   0        6.13      157.92    176.86 o 
   0  14   0    12065.47    11438.24    271.88 o 
   2  14   0     9075.94     9063.31    159.09 o 
   4  14   0      603.33      573.30     40.19 o 
   6  14   0     1404.86     1521.63     91.50 o 
   8  14   0    14151.81    14052.08    360.23 o 
  10  14   0     5466.02     5674.00    250.07 o 
  12  14   0       18.14      148.49     61.55 o 
   1  15   0    11796.13    11465.53    195.43 o 
   3  15   0       46.01       63.27     23.08 o 
   5  15   0      688.15      711.05     67.78 o 
   7  15   0    10466.72     9546.36    266.98 o 
   9  15   0      258.40      231.72     54.62 o 
  11  15   0       17.26       23.94    119.84 o 
  13  15   0      591.41      617.93    102.75 o 
   0  16   0    21305.52    20959.51    465.34 o 
   2  16   0     5848.38     5905.26    119.77 o 
   4  16   0     4503.73     4489.08    192.34 o 
   6  16   0    10683.15    10105.21    277.45 o 
   8  16   0     8417.29     8183.50    454.27 o 
  10  16   0      801.79      794.95     87.60 o 
  12  16   0      715.47      674.15     99.54 o 
   1  17   0     1112.11     1143.38     50.12 o 
   3  17   0        7.42       34.34     33.39 o 
   5  17   0      765.53      964.41     81.65 o 
   7  17   0     1064.31     1099.63    104.52 o 
   9  17   0       82.01       99.11     55.18 o 
  11  17   0      217.81      331.92     81.39 o 
   0  18   0      540.87      725.82     63.32 o 
   2  18   0     6846.68     6953.36    162.59 o 
   4  18   0     8143.96     8037.43    233.30 o 
   6  18   0    13084.63    12276.58    329.50 o 
   8  18   0      818.72      701.55     79.77 o 
  10  18   0       84.34      164.47     66.46 o 
   1  19   0       94.75      103.34     26.74 o 
   3  19   0     2268.81     2165.41    158.23 o 
   5  19   0      483.85      502.11     67.55 o 
   7  19   0      145.52       73.73     51.16 o 
   9  19   0       39.10       40.53     54.83 o 
   0  20   0      479.64      605.31     63.46 o 
   2  20   0     4429.63     4541.10    160.88 o 
   4  20   0     4965.92     5417.88    186.79 o 
   6  20   0     8118.26     8114.69    252.78 o 
   8  20   0     1615.49     1488.04    120.66 o 
  10  20   0       89.72       80.41    112.91 o 
   1  21   0      610.17      626.84     54.70 o 
   3  21   0       50.33       42.00     42.90 o 
   5  21   0      887.32      801.63     83.40 o 
   7  21   0      562.35      586.39     85.41 o 
   9  21   0      816.30      892.06    110.81 o 
   0  22   0     7401.07     7682.07    317.56 o 
   2  22   0     2513.53     2761.99    319.84 o 
   4  22   0      878.69      907.23    130.87 o 
   6  22   0     3022.26     2980.93    148.63 o 
   8  22   0     2250.29     2268.54    151.87 o 
   1  23   0     3139.02     3511.33    146.74 o 
   3  23   0       11.09       30.27     49.08 o 
   5  23   0      617.86      619.29     85.09 o 
   7  23   0     3444.02     3407.31    170.51 o 
   2  24   0      999.87      874.28    102.60 o 
   4  24   0      665.93      747.72     89.34 o 
   6  24   0      604.81      533.95    158.42 o 
   1  25   0    12918.99    13196.11    497.23 o 
   3  25   0      266.55      305.56     74.23 o 
   5  25   0        4.67        8.45     75.07 o 
   2  26   0      130.14       81.53     91.38 o 
   4  26   0       12.51       47.61     79.29 o 
   3  27   0        4.50       23.01     81.50 o 
   2   0   1    36698.61    38693.93    451.97 o 
   4   0   1     3460.39     3520.57     65.98 o 
   6   0   1     1314.47     1463.51     33.79 o 
   8   0   1     3367.11     3187.35     60.00 o 
  10   0   1      506.14      534.91     52.43 o 
  12   0   1     2644.51     2644.51    128.39 o 
  14   0   1       69.63       16.10     51.14 o 
 -15   1   1     6934.37     7194.14    331.06 o 
 -13   1   1       67.48       85.92     58.73 o 
 -11   1   1      282.22      287.60     39.28 o 
  -9   1   1    46340.52    46078.51    620.01 o 
  -7   1   1    18238.73    17547.29    221.52 o 
  -5   1   1     1739.88     1743.74     35.85 o 
  -3   1   1     4754.49     4898.28     66.37 o 
  -1   1   1   116977.78   127836.58   1804.89 o 
   1   1   1   117602.85   126825.48   2033.11 o 
   3   1   1     4824.73     4955.82     67.32 o 
   5   1   1     2000.18     2101.42     38.15 o 
   7   1   1    17908.13    16920.30    221.25 o 
   9   1   1    46509.38    46629.93    609.13 o 
  11   1   1      410.26      449.06     59.65 o 
  13   1   1       55.71       94.36     48.61 o 
  15   1   1     6900.00     6874.25    264.21 o 
 -14   2   1       89.17       68.94     52.93 o 
 -12   2   1      342.50      285.41     65.57 o 
 -10   2   1     1656.44     1671.07     61.07 o 
  -8   2   1     4302.36     4044.28     70.84 o 
  -6   2   1     1579.83     1520.32     33.80 o 
  -4   2   1      356.72      373.63     13.90 o 
  -2   2   1      169.99      199.46     14.83 o 
   0   2   1    10877.93    12362.53    203.34 o 
   2   2   1      191.78      269.75     22.14 o 
   4   2   1      337.75      373.63     27.50 o 
   6   2   1     1516.46     1471.15     34.37 o 
   8   2   1     4477.69     4244.96     72.52 o 
  10   2   1     1544.13     1546.88     61.40 o 
  12   2   1      285.63      310.59     59.55 o 
  14   2   1       76.36       36.90     50.86 o 
 -15   3   1     4740.00     4909.41    216.21 o 
 -13   3   1     1475.33     1606.44    116.53 o 
 -11   3   1      695.84      748.49     53.55 o 
  -9   3   1    11101.64    10826.19    452.82 o 
  -7   3   1    15267.15    15029.11    194.32 o 
  -5   3   1     3098.96     2952.66     47.58 o 
  -3   3   1     3940.52     3716.41     65.88 o 
  -1   3   1    10646.44    11401.99    169.85 o 
   1   3   1    10488.26    11173.96    161.42 o 
   3   3   1     3964.76     3834.31     53.77 o 
   5   3   1     2886.20     2727.77     66.92 o 
   7   3   1    15159.06    14831.57    195.86 o 
   9   3   1    10959.50    10849.83    172.00 o 
  11   3   1      779.81      954.69     63.09 o 
  13   3   1     1426.91     1455.38    114.33 o 
  15   3   1     4705.58     4677.55    278.71 o 
 -14   4   1     2166.58     2239.76    144.60 o 
 -12   4   1     2094.36     2125.71     98.97 o 
 -10   4   1     3314.04     3231.55     87.99 o 
  -8   4   1     3787.31     3748.96     88.57 o 
  -6   4   1     8694.51     8388.46    152.63 o 
  -4   4   1     9891.05    10080.98    192.79 o 
  -2   4   1    78607.13    84085.98   1192.93 o 
   0   4   1     2308.86     2559.78     45.82 o 
   2   4   1    79489.45    86410.31   1378.42 o 
   4   4   1    10083.19    10290.86    144.02 o 
   6   4   1     8595.00     8111.18    115.87 o 
   8   4   1     3807.06     3543.14     74.43 o 
  10   4   1     3314.75     3297.70     88.56 o 
  12   4   1     2189.20     2110.58    117.31 o 
  14   4   1     2140.92     2138.31    142.76 o 
 -15   5   1     2579.17     2350.62    237.12 o 
 -13   5   1     4207.11     4003.25    174.93 o 
 -11   5   1     1875.99     1953.87     71.34 o 
  -9   5   1     3934.56     3598.41    138.17 o 
  -7   5   1    14747.80    14207.81    210.67 o 
  -5   5   1    14452.62    14466.93    268.97 o 
  -3   5   1    22997.86    24593.24    358.54 o 
  -1   5   1    11255.34    11603.24    199.97 o 
   1   5   1    11397.50    11683.18    172.91 o 
   3   5   1    22250.85    23516.74    351.48 o 
   5   5   1    14307.37    14319.34    225.56 o 
   7   5   1    14945.00    14573.05    191.01 o 
   9   5   1     3607.07     3098.29    150.86 o 
  11   5   1     1762.03     1853.22     69.91 o 
  13   5   1     4144.31     4201.60    179.08 o 
  15   5   1     2644.45     2562.36    166.83 o 
 -14   6   1    10191.00    10302.16    330.44 o 
 -12   6   1     5417.31     5588.99    137.53 o 
 -10   6   1     2175.22     2216.64     73.80 o 
  -8   6   1     1806.07     1871.43     61.16 o 
  -6   6   1    17331.60    16447.41    306.95 o 
  -4   6   1    26155.96    25773.58    385.25 o 
  -2   6   1    10851.58    10707.05    169.37 o 
   0   6   1    14999.73    16691.26    244.11 o 
   2   6   1    11442.97    11287.07    187.08 o 
   4   6   1    26412.17    26046.41    454.51 o 
   6   6   1    16737.63    16073.27    255.99 o 
   8   6   1     1862.05     1955.67     83.30 o 
  10   6   1     2390.03     2373.81     75.11 o 
  12   6   1     5492.57     5731.47    138.46 o 
  14   6   1    10107.12     9650.51    325.73 o 
 -13   7   1     2957.19     2927.90    117.71 o 
 -11   7   1     1157.37     1154.74     62.39 o 
  -9   7   1     2358.30     2351.92     73.64 o 
  -7   7   1     6128.16     6114.44    322.54 o 
  -5   7   1    13891.81    14293.49    276.28 o 
  -3   7   1    15546.47    15091.16    234.73 o 
  -1   7   1     8396.46     8291.25    154.96 o 
   1   7   1     8134.00     8261.84    130.93 o 
   3   7   1    15692.81    15510.84    228.30 o 
   5   7   1    14176.71    14701.82    202.26 o 
   7   7   1     6392.98     6437.66    146.58 o 
   9   7   1     2279.56     2334.57     73.32 o 
  11   7   1     1075.10     1053.73     60.05 o 
  13   7   1     2928.31     3120.74    154.75 o 
  15   7   1     1108.86     1277.55    131.60 o 
 -14   8   1     9152.93     9494.97    465.86 o 
 -12   8   1     2948.76     2981.23     97.16 o 
 -10   8   1     2120.65     2266.64     76.96 o 
  -8   8   1     2619.30     2803.79     80.16 o 
  -6   8   1    15818.55    14949.54    288.81 o 
  -4   8   1    23269.04    22954.96    348.04 o 
  -2   8   1     8102.34     7560.17    124.76 o 
   0   8   1    10434.09    10639.66    166.49 o 
   2   8   1     8417.03     7828.11    127.09 o 
   4   8   1    22774.59    22722.82    387.68 o 
   6   8   1    15644.50    14747.21    287.76 o 
   8   8   1     2969.93     3003.71     94.31 o 
  10   8   1     2256.98     2287.44    109.00 o 
  12   8   1     2955.05     3048.16     99.30 o 
  14   8   1     8936.88     9339.34    319.93 o 
 -13   9   1     1572.06     1677.79     98.03 o 
 -11   9   1       19.83       33.07     28.68 o 
  -9   9   1      800.92      890.74     52.41 o 
  -7   9   1     1630.02     1458.20     74.23 o 
  -5   9   1     5681.22     5725.73    109.92 o 
  -3   9   1      255.39      437.01     23.78 o 
  -1   9   1     8687.25     8844.12    144.61 o 
   1   9   1     8605.95     8695.88    141.95 o 
   3   9   1      278.10      426.35     21.92 o 
   5   9   1     5807.08     5695.07    122.21 o 
   7   9   1     1642.00     1579.10     64.91 o 
   9   9   1      796.07      883.80     53.64 o 
  11   9   1       22.66       62.35     30.33 o 
  13   9   1     1566.74     1512.46     82.07 o 
 -14  10   1     2858.49     3032.09    167.48 o 
 -12  10   1     1617.29     1879.10    111.18 o 
 -10  10   1     2932.34     3055.83     93.92 o 
  -8  10   1    19595.29    18823.85    373.46 o 
  -6  10   1    16058.76    15721.10    308.45 o 
  -4  10   1     2253.04     2232.90     62.84 o 
  -2  10   1    15991.84    15720.42    241.78 o 
   0  10   1    48348.07    48405.71    688.74 o 
   2  10   1    16635.23    16811.11    255.60 o 
   4  10   1     1946.69     1928.97     45.91 o 
   8  10   1    19631.71    19218.12    371.48 o 
  10  10   1     2885.71     3011.85     93.56 o 
  12  10   1     1648.70     1821.41     84.66 o 
  14  10   1     2731.92     2478.26    250.44 o 
 -13  11   1     1159.91     1249.98     92.35 o 
 -11  11   1      401.21      396.39     45.24 o 
  -9  11   1      851.48      936.11     56.82 o 
  -7  11   1     7351.48     7074.36    188.29 o 
  -5  11   1      637.94      550.70     55.72 o 
  -3  11   1      214.87      270.61     22.48 o 
  -1  11   1     7370.05     7543.81    135.82 o 
   1  11   1     7523.20     7593.42    131.24 o 
   3  11   1      250.87      322.82     22.29 o 
   5  11   1      569.34      484.53     49.51 o 
   7  11   1     7396.88     6961.15    202.17 o 
   9  11   1      964.56      966.15     69.04 o 
  11  11   1      375.66      390.40     44.04 o 
  13  11   1     1098.80     1145.74     82.11 o 
 -14  12   1      781.98      988.35    114.33 o 
 -12  12   1      298.66      368.97     59.78 o 
 -10  12   1     6675.88     6614.13    191.37 o 
  -8  12   1    26188.10    25884.16    492.44 o 
  -6  12   1     4743.54     4794.67    500.06 o 
  -4  12   1     2442.36     2408.36     93.70 o 
  -2  12   1    16221.36    16138.71    252.55 o 
   0  12   1    27813.15    27270.28    404.89 o 
   2  12   1    16332.77    16330.97    254.10 o 
   4  12   1     2585.05     2605.11     73.79 o 
   6  12   1     4466.19     4431.85    146.10 o 
   8  12   1    25909.04    25906.55    584.52 o 
  10  12   1     6477.15     6367.07    193.90 o 
  12  12   1      389.37      417.17     50.40 o 
  14  12   1      748.57      746.68    116.92 o 
 -13  13   1      107.85      156.67     60.39 o 
 -11  13   1     1043.05     1308.32     88.59 o 
  -9  13   1     5183.02     5238.48    205.35 o 
  -7  13   1     7808.33     7747.51    225.00 o 
  -5  13   1      193.21      201.19     28.65 o 
  -3  13   1      284.48      287.86     25.04 o 
  -1  13   1    17544.61    17012.87    267.20 o 
   1  13   1    17985.57    17987.69    279.95 o 
   3  13   1      229.19      231.98     31.12 o 
   5  13   1      193.02      177.26     58.10 o 
   7  13   1     7919.03     8002.86    228.93 o 
   9  13   1     5287.37     5029.45    176.81 o 
  11  13   1     1011.89     1015.10    108.31 o 
  13  13   1       88.19      132.23     65.90 o 
 -12  14   1      504.10      644.84     71.18 o 
 -10  14   1     2409.40     2377.60    125.24 o 
  -8  14   1    12559.13    12301.46    325.94 o 
  -6  14   1      648.43      558.01     63.66 o 
  -4  14   1      799.49      815.72     49.35 o 
  -2  14   1     8663.09     8538.76    152.31 o 
   0  14   1    12000.26    11931.21    199.13 o 
   2  14   1     8572.60     8571.38    180.90 o 
   4  14   1      889.02      964.19     70.92 o 
   6  14   1      611.38      508.76     57.78 o 
   8  14   1    12446.82    12035.58    319.73 o 
  10  14   1     2348.12     2264.88    130.60 o 
  12  14   1      585.03      621.93     70.82 o 
 -13  15   1      946.19     1061.18    268.13 o 
 -11  15   1      505.14      635.33    103.88 o 
  -9  15   1     9286.69     9265.82    273.38 o 
  -7  15   1     7463.63     6816.70    211.72 o 
  -5  15   1     3483.49     3534.12    192.98 o 
  -3  15   1      710.06      779.69     40.12 o 
  -1  15   1    20773.79    19961.73    312.63 o 
   1  15   1    20932.38    20558.19    320.80 o 
   3  15   1      570.38      630.55     43.62 o 
   5  15   1     3307.06     3168.66    124.98 o 
   7  15   1     7680.43     7431.08    224.22 o 
   9  15   1     9268.69     9263.46    274.01 o 
  11  15   1      521.80      561.58     63.13 o 
  13  15   1      962.10     1071.67    119.06 o 
 -12  16   1      598.26      685.92    100.26 o 
 -10  16   1     1194.56     1289.17    107.30 o 
  -8  16   1     1326.99     1376.49    102.28 o 
  -6  16   1     3222.23     3366.62    159.60 o 
  -4  16   1     1225.88     1175.04     81.57 o 
  -2  16   1     4771.73     4790.03    103.54 o 
   0  16   1     1633.66     1598.73     64.44 o 
   2  16   1     4670.80     4688.31    101.49 o 
   4  16   1     1262.54     1209.07    127.04 o 
   6  16   1     3345.97     3623.33    142.39 o 
   8  16   1     1425.56     1321.99    100.21 o 
  10  16   1     1151.34     1178.10    105.56 o 
  12  16   1      656.40      637.13    101.38 o 
 -11  17   1     1091.49     1157.26    116.33 o 
  -9  17   1      871.73      991.96    125.04 o 
  -7  17   1     8574.44     8342.92    270.23 o 
  -5  17   1     6157.18     6072.90    193.07 o 
  -3  17   1     7912.65     7460.71    169.63 o 
  -1  17   1     3922.02     4114.59     95.59 o 
   1  17   1     3964.19     4066.89     94.56 o 
   3  17   1     7809.39     7716.84    377.66 o 
   5  17   1     6340.26     6122.48    195.33 o 
   7  17   1     8579.64     8070.68    245.33 o 
   9  17   1     1006.23      992.61     96.18 o 
  11  17   1     1078.81     1213.57    209.40 o 
 -10  18   1     1487.46     1567.35    124.06 o 
  -8  18   1      192.49      223.10     58.05 o 
  -6  18   1     3029.46     3045.09    133.81 o 
  -4  18   1      528.61      604.46     67.92 o 
  -2  18   1     6721.47     6630.39    211.58 o 
   0  18   1      156.38      115.91     25.46 o 
   2  18   1     6675.38     6497.92    155.62 o 
   4  18   1      543.87      562.91     65.71 o 
   6  18   1     3033.60     2933.93    169.54 o 
   8  18   1      196.71      145.43     51.53 o 
  10  18   1     1530.94     1519.74    121.34 o 
  -9  19   1      364.21      329.71     69.42 o 
  -7  19   1     2973.15     2557.71    129.88 o 
  -5  19   1     9783.72     9782.37    276.76 o 
  -3  19   1    11211.48    11207.13    296.26 o 
  -1  19   1      408.33      487.60     39.72 o 
   1  19   1      331.61      404.40     48.47 o 
   3  19   1    11341.86    11108.61    297.23 o 
   5  19   1    10010.78    10038.48    283.47 o 
   7  19   1     2909.64     2925.75    139.66 o 
   9  19   1      325.50      396.74     73.49 o 
 -10  20   1     1465.23     1594.64    144.92 o 
  -8  20   1      140.15      107.80     62.42 o 
  -6  20   1     2963.73     3138.76    143.15 o 
  -4  20   1      419.59      436.84     64.53 o 
  -2  20   1     5224.48     5321.69    156.52 o 
   0  20   1       90.46       95.65     27.74 o 
   2  20   1     5271.75     5575.20    184.60 o 
   4  20   1      405.99      395.19     66.30 o 
   6  20   1     2946.91     2839.11    137.01 o 
   8  20   1      152.37      130.07     81.90 o 
  10  20   1     1507.49     1721.57    137.73 o 
  -9  21   1     1276.14     1229.00    125.71 o 
  -7  21   1     3212.00     3207.71    218.24 o 
  -5  21   1     5345.76     5699.25    200.23 o 
  -3  21   1     4058.73     3981.87    153.72 o 
  -1  21   1     3626.73     3987.58    118.56 o 
   1  21   1     3573.33     3887.70    195.99 o 
   3  21   1     3941.56     3781.17    161.24 o 
   5  21   1     5306.83     5450.21    196.11 o 
   7  21   1     3143.48     3171.02    167.08 o 
   9  21   1     1112.21     1016.39    157.41 o 
  -8  22   1     2236.14     2558.30    159.66 o 
  -6  22   1     1598.21     1682.87    226.09 o 
  -4  22   1      923.84      864.83     86.57 o 
  -2  22   1      208.52      284.41     57.17 o 
   0  22   1     4321.05     4310.58    140.77 o 
   2  22   1      265.09      233.72     56.74 o 
   4  22   1      936.69     1062.81     94.25 o 
   6  22   1     1533.73     1492.02    118.53 o 
   8  22   1     2226.45     2404.35    217.70 o 
  -7  23   1     2173.69     2241.98    149.94 o 
  -5  23   1      455.53      534.20    132.70 o 
  -3  23   1     1133.58     1402.52    103.57 o 
  -1  23   1     4933.65     5242.30    183.41 o 
   1  23   1     4923.77     5048.13    218.70 o 
   3  23   1     1030.99      913.05     91.03 o 
   5  23   1      511.51      509.03     81.29 o 
   7  23   1     2142.83     1882.40    141.08 o 
  -6  24   1     1037.09     1049.72    113.27 o 
  -4  24   1       21.95      -52.33     52.33 o 
  -2  24   1     2289.77     2314.81    129.35 o 
   0  24   1     9945.21    10769.24    419.89 o 
   2  24   1     2173.49     2335.24    183.95 o 
   4  24   1       39.72      104.77     96.95 o 
   6  24   1     1040.30     1247.68    122.08 o 
  -5  25   1       48.96       88.21     77.43 o 
  -3  25   1      214.53      340.46     74.11 o 
   1  25   1     1799.95     1858.14    168.90 o 
   3  25   1      249.83      282.59     74.65 o 
   5  25   1       62.24       -2.21     76.19 o 
  -4  26   1      158.00      149.21    112.36 o 
   2  26   1     2584.13     2541.96    199.18 o 
   4  26   1      164.70      289.47    120.57 o 
  -3  27   1        6.97      -27.73    113.64 o 
   3  27   1        8.15      -29.81     80.71 o 
   0   0   2    53968.36    64308.44   1785.72 o 
   2   0   2      344.77      474.26     14.06 o 
   4   0   2     1387.32     1097.19     25.19 o 
   6   0   2    17192.87    17339.54    223.37 o 
   8   0   2    17110.69    16226.88    308.61 o 
  10   0   2     9029.21     8850.48    187.14 o 
  12   0   2     2083.17     2107.79    114.13 o 
  14   0   2     2394.28     2344.01    140.62 o 
 -15   1   2     1248.54     1189.06    122.15 o 
 -13   1   2     1577.98     1600.85    116.27 o 
 -11   1   2     1899.34     1811.11     79.56 o 
  -9   1   2      950.93      997.31     46.57 o 
  -7   1   2     3824.96     3695.22     63.33 o 
  -5   1   2     2070.26     1950.27     37.17 o 
  -3   1   2       28.90       55.45      7.74 o 
  -1   1   2    31544.84    34818.20    441.13 o 
   1   1   2    31089.87    34295.60   1196.29 o 
   3   1   2       39.66       49.96      9.44 o 
   5   1   2     2050.20     1963.59     38.34 o 
   7   1   2     3856.38     3690.60     67.62 o 
   9   1   2      997.18     1036.16     35.70 o 
  11   1   2     1876.10     1829.80    101.53 o 
  13   1   2     1581.06     1545.64    115.23 o 
  15   1   2     1283.97     1397.61    130.23 o 
 -14   2   2      998.41      999.52    103.14 o 
 -12   2   2     4506.89     4749.64    142.52 o 
 -10   2   2     6451.56     6534.22    139.55 o 
  -8   2   2     9395.87     9236.90    129.98 o 
  -6   2   2    13296.03    13176.20    172.52 o 
  -4   2   2     6258.75     6235.78     83.92 o 
  -2   2   2    24413.25    26235.95    310.37 o 
   0   2   2    16156.79    17417.79    253.09 o 
   2   2   2    24324.63    26169.41    432.32 o 
   4   2   2     6229.25     6063.30     92.38 o 
   6   2   2    13536.71    13484.52    174.95 o 
   8   2   2     9489.45     9019.21    156.30 o 
  10   2   2     6562.87     6714.12    120.99 o 
  12   2   2     4652.98     4535.85    202.92 o 
  14   2   2      996.94     1093.76    107.11 o 
 -15   3   2       42.12        4.20     93.94 o 
 -13   3   2     2706.09     2697.29    181.58 o 
 -11   3   2     3675.64     3561.72     97.24 o 
  -9   3   2     1151.40     1171.12     78.43 o 
  -7   3   2     3810.68     3816.62     63.75 o 
  -5   3   2     3890.41     3685.41     56.34 o 
  -3   3   2    31956.77    34193.16    504.50 o 
  -1   3   2     6992.60     7269.70    113.90 o 
   1   3   2     7132.60     7465.89    112.24 o 
   3   3   2    31933.60    33991.74    398.06 o 
   5   3   2     3902.32     3599.55     64.20 o 
   7   3   2     3846.93     3849.34     67.02 o 
   9   3   2     1263.23     1394.75     45.31 o 
  11   3   2     3720.45     3604.58    149.48 o 
  13   3   2     2618.71     2689.17    341.73 o 
  15   3   2       55.64       16.06     66.35 o 
 -14   4   2     2551.71     2442.74    220.89 o 
 -12   4   2     4842.74     4931.87    146.44 o 
 -10   4   2     5353.38     5547.03    123.39 o 
  -8   4   2     3644.58     3398.58    144.46 o 
  -6   4   2    16143.31    15379.18    222.52 o 
  -4   4   2     9634.10     9416.44    153.91 o 
  -2   4   2    48162.40    50607.71    724.15 o 
   0   4   2    24978.40    29265.12    477.02 o 
   2   4   2    48375.30    51494.00    831.94 o 
   4   4   2     9068.02     8868.98    130.75 o 
   6   4   2    16551.90    16067.56    220.32 o 
   8   4   2     3568.16     3386.39     64.20 o 
  10   4   2     5050.07     4958.35    117.21 o 
  12   4   2     4867.18     4785.37    188.26 o 
  14   4   2     2733.98     2646.72    161.15 o 
 -15   5   2      509.34      571.47    131.69 o 
 -13   5   2     4456.10     4790.48    151.01 o 
 -11   5   2     6628.91     6790.78    149.75 o 
  -9   5   2      824.07      877.59     47.59 o 
  -7   5   2     8185.80     7779.48    144.35 o 
  -5   5   2    22933.10    22904.72    353.19 o 
  -3   5   2    53790.75    55892.17    807.39 o 
  -1   5   2    16195.31    17096.15    254.61 o 
   1   5   2    15999.19    17059.65    248.10 o 
   3   5   2    54928.33    57954.79   1138.93 o 
   5   5   2    22152.91    22145.74    340.00 o 
   7   5   2     7962.98     7254.60    110.71 o 
   9   5   2      931.20     1001.24     41.25 o 
  11   5   2     6852.66     6646.62    147.43 o 
  13   5   2     4326.32     4340.05    187.98 o 
  15   5   2      431.06      469.45    203.01 o 
 -14   6   2     4199.83     4357.05    286.55 o 
 -12   6   2     1513.20     1598.64     74.56 o 
 -10   6   2    14229.69    13783.54    249.92 o 
  -8   6   2      652.10      714.42     42.01 o 
  -6   6   2    24787.13    24402.48    385.28 o 
  -4   6   2    13612.14    13408.61    214.52 o 
  -2   6   2    41669.58    44081.73    633.72 o 
   0   6   2      434.73      414.86     20.37 o 
   2   6   2    41147.46    44728.87    631.58 o 
   4   6   2    13676.77    14242.74    310.13 o 
   6   6   2    25210.31    24326.47    371.00 o 
   8   6   2      662.20      654.48     40.75 o 
  10   6   2    13868.94    13595.55    248.62 o 
  12   6   2     1504.37     1717.79    117.63 o 
  14   6   2     4283.02     4524.43    199.79 o 
 -13   7   2     7828.56     7940.88    207.66 o 
 -11   7   2     6322.61     6391.60    147.39 o 
  -9   7   2     2724.32     2683.98    104.78 o 
  -7   7   2     4308.52     4140.65     95.44 o 
  -5   7   2    34687.33    35420.96    612.69 o 
  -3   7   2    13506.13    12629.51    201.52 o 
  -1   7   2     3678.66     3233.67     72.86 o 
   1   7   2     4085.87     3836.89     70.07 o 
   3   7   2    13649.03    12870.95    192.66 o 
   5   7   2    34574.47    34906.70    459.19 o 
   7   7   2     3927.35     3838.38    106.00 o 
   9   7   2     2783.85     2664.65     84.43 o 
  11   7   2     6638.15     6575.03    149.66 o 
  13   7   2     7680.06     7837.96    274.66 o 
  15   7   2     1477.97     1614.91    146.80 o 
 -14   8   2     2523.86     2612.10    198.55 o 
 -12   8   2      197.00      220.47     45.08 o 
 -10   8   2     5102.92     5090.65    124.24 o 
  -8   8   2        6.45        3.51     19.11 o 
  -6   8   2    23137.28    23068.37    428.88 o 
  -4   8   2      791.78      818.70     57.37 o 
  -2   8   2    24001.30    23510.02    399.58 o 
   0   8   2     1695.25     1788.49     44.00 o 
   2   8   2    23607.45    23278.70    338.85 o 
   4   8   2      814.93      938.76     56.23 o 
   6   8   2    23068.91    23688.48    318.49 o 
   8   8   2        7.88        8.81     22.00 o 
  10   8   2     5003.70     5222.30    154.58 o 
  12   8   2      169.65      189.97     38.58 o 
  14   8   2     2568.64     2738.10    196.54 o 
 -13   9   2     6015.24     6114.99    180.73 o 
 -11   9   2     3735.15     3870.17    128.68 o 
  -9   9   2     5917.93     5858.86    133.49 o 
  -7   9   2     5890.37     6369.30    166.99 o 
  -5   9   2    13625.38    13242.45    250.88 o 
  -3   9   2    14842.18    14092.78    225.63 o 
  -1   9   2     3009.55     2865.00     61.81 o 
   1   9   2     2706.92     2608.75     56.74 o 
   3   9   2    14771.20    13844.62    211.18 o 
   5   9   2    13390.39    13201.74    427.10 o 
   7   9   2     6223.61     6713.36    167.76 o 
   9   9   2     5872.45     5803.38    161.90 o 
  11   9   2     3988.66     4016.14    112.65 o 
  13   9   2     5818.78     5730.94    228.81 o 
 -14  10   2      208.04      293.47     66.91 o 
 -12  10   2     1655.08     1696.69    153.69 o 
 -10  10   2     1288.52     1280.25     65.75 o 
  -8  10   2      759.13      756.11     48.17 o 
  -6  10   2      239.97      245.89     32.97 o 
  -4  10   2     1486.51     1526.75     52.20 o 
  -2  10   2     6129.91     6347.15    113.63 o 
   0  10   2     3343.54     3663.73     74.80 o 
   2  10   2     6109.52     6460.25    112.79 o 
   4  10   2     1508.35     1515.10     38.35 o 
   6  10   2      218.83      231.69     38.09 o 
   8  10   2      721.86      831.73     76.95 o 
  10  10   2     1305.59     1402.00     68.92 o 
  12  10   2     1628.91     1681.74     95.44 o 
  14  10   2      209.96      188.71     74.46 o 
 -13  11   2     1154.49     1301.85     95.08 o 
 -11  11   2     3025.05     2797.20    112.39 o 
  -9  11   2     7094.84     6892.15    153.91 o 
  -7  11   2    10356.02    10276.46    226.28 o 
  -5  11   2     2105.47     2079.83     83.83 o 
  -3  11   2     5378.60     5150.95     99.33 o 
  -1  11   2    24901.55    25149.38    374.15 o 
   1  11   2    24573.77    24260.04    361.11 o 
   3  11   2     5427.50     5240.96     97.02 o 
   5  11   2     2200.48     2272.79     93.63 o 
   7  11   2    10322.98    10219.41    267.73 o 
   9  11   2     7054.43     6881.75    208.13 o 
  11  11   2     3167.32     3302.41    102.67 o 
  13  11   2     1104.66     1109.52     77.40 o 
 -14  12   2       50.41      281.90    118.11 o 
 -12  12   2     2446.00     2496.90    255.46 o 
 -10  12   2      736.46      730.04     64.81 o 
  -8  12   2     4105.27     3867.96    122.11 o 
  -6  12   2     6868.07     6448.64    215.61 o 
  -4  12   2     1049.51     1047.21     86.02 o 
  -2  12   2     5792.43     5646.99    108.32 o 
   0  12   2     3131.84     2929.08     68.00 o 
   2  12   2     5628.97     5463.99    102.95 o 
   4  12   2     1021.04      845.67     62.75 o 
   6  12   2     7138.06     6737.13    197.07 o 
   8  12   2     4129.07     4247.07    150.36 o 
  10  12   2      716.95      765.74     79.15 o 
  12  12   2     2305.96     2473.74    111.20 o 
  14  12   2       69.29       96.86    112.00 o 
 -13  13   2      293.08      334.88     73.55 o 
 -11  13   2     3530.48     3546.42    132.64 o 
  -9  13   2     7744.06     7529.91    195.11 o 
  -7  13   2     7619.06     7497.76    181.60 o 
  -5  13   2     2170.69     2132.66    115.78 o 
  -3  13   2     2851.65     2841.52     69.52 o 
  -1  13   2    23053.00    22764.07    346.79 o 
   1  13   2    22936.34    23057.23    349.65 o 
   3  13   2     3237.47     3096.63    107.05 o 
   5  13   2     2165.70     2062.37     94.28 o 
   7  13   2     7333.78     6463.04    202.59 o 
   9  13   2     7629.93     7355.81    226.95 o 
  11  13   2     3698.91     3660.70    170.18 o 
  13  13   2      348.58      246.25     60.26 o 
 -12  14   2      620.53      697.09     79.19 o 
 -10  14   2     4616.08     4809.20    158.94 o 
  -8  14   2     6095.73     6079.87    290.39 o 
  -6  14   2     1374.68     1227.25    113.00 o 
  -4  14   2     3748.76     3576.01     99.25 o 
  -2  14   2     6859.70     6688.35    153.28 o 
   0  14   2    16305.53    15910.46    254.61 o 
   2  14   2     6521.95     6176.37    117.42 o 
   4  14   2     3583.97     3393.46    125.04 o 
   6  14   2     1494.35     1436.26     89.44 o 
   8  14   2     6066.81     5719.74    190.17 o 
  10  14   2     4563.32     4994.94    252.08 o 
  12  14   2      494.23      467.56     68.13 o 
 -13  15   2     1313.22     1487.13    186.60 o 
 -11  15   2      874.49      948.20     83.97 o 
  -9  15   2     1957.75     1808.56    117.29 o 
  -7  15   2     5881.17     5623.45    187.10 o 
  -5  15   2     2561.89     2459.30    114.73 o 
  -3  15   2      495.16      602.14     37.29 o 
  -1  15   2     5048.92     5050.22    105.97 o 
   1  15   2     5008.59     5050.59    104.43 o 
   3  15   2      612.01      601.06     77.52 o 
   5  15   2     2528.55     2507.64    216.88 o 
   7  15   2     5866.47     6064.50    196.03 o 
   9  15   2     1843.83     1809.11    152.03 o 
  11  15   2      920.06      778.99     92.39 o 
  13  15   2     1368.60     1382.26    132.44 o 
 -12  16   2     1967.02     2068.70    147.88 o 
 -10  16   2     3506.46     3631.42    159.87 o 
  -8  16   2     5183.14     4848.66    391.25 o 
  -6  16   2     2689.65     2597.09    119.07 o 
  -4  16   2     4338.31     4437.75    119.02 o 
  -2  16   2     2482.30     2463.01     69.30 o 
   0  16   2    10397.65     9955.74    275.77 o 
   2  16   2     2528.90     2678.88     70.57 o 
   4  16   2     4232.52     4227.27    239.22 o 
   6  16   2     2668.81     2384.85    113.03 o 
   8  16   2     4954.75     4712.02    174.68 o 
  10  16   2     3689.83     3841.57    191.25 o 
  12  16   2     1927.14     2048.50    149.43 o 
 -11  17   2     1181.31     1380.02    123.40 o 
  -9  17   2      830.39      770.99     86.34 o 
  -7  17   2     2737.60     2832.71    209.49 o 
  -5  17   2     3538.59     3385.39    136.39 o 
  -3  17   2     5079.45     4832.78    127.21 o 
  -1  17   2     5790.82     5654.02    179.45 o 
   1  17   2     5624.51     5432.38    114.65 o 
   3  17   2     5051.59     4923.00    165.86 o 
   5  17   2     3547.02     3565.07    140.98 o 
   7  17   2     2831.28     2928.93    131.56 o 
   9  17   2      802.00      879.01    216.60 o 
  11  17   2     1116.80      994.01    107.79 o 
 -10  18   2     1545.17     1730.77    130.70 o 
  -8  18   2      279.22      257.61     62.97 o 
  -6  18   2     7765.87     7614.05    377.85 o 
  -4  18   2    11048.89    10791.47    289.30 o 
  -2  18   2     3258.21     3245.79     85.78 o 
   0  18   2     1115.17     1226.49     54.08 o 
   2  18   2     3276.94     3445.32    132.78 o 
   4  18   2    11465.64    11368.17    307.62 o 
   6  18   2     7737.94     7500.26    233.45 o 
   8  18   2      279.43      204.51     76.24 o 
  10  18   2     1619.83     1455.77    124.58 o 
  -9  19   2     1999.37     2239.72    140.58 o 
  -7  19   2     6746.94     6520.32    221.39 o 
  -5  19   2     2303.58     2413.01    120.63 o 
  -3  19   2     5685.49     5675.72    145.98 o 
  -1  19   2    11113.53    10809.91    197.38 o 
   1  19   2    11239.09    11253.29    295.46 o 
   3  19   2     5697.74     5555.17    185.14 o 
   5  19   2     2277.60     2401.06    127.50 o 
   7  19   2     6791.63     6740.78    226.86 o 
   9  19   2     2048.08     2102.33    138.68 o 
 -10  20   2     1290.98     1234.43    123.56 o 
  -8  20   2      532.47      581.88     96.58 o 
  -6  20   2     6557.88     6511.84    217.97 o 
  -4  20   2     9263.05     9441.92    269.50 o 
  -2  20   2     4947.44     4908.75    154.83 o 
   0  20   2     1379.26     1430.92     67.16 o 
   2  20   2     4828.64     5044.64    176.37 o 
   4  20   2     9251.62     9006.94    263.37 o 
   6  20   2     6643.11     6966.01    231.88 o 
   8  20   2      523.83      551.60     86.94 o 
  10  20   2     1212.53     1331.67    125.86 o 
  -9  21   2     2404.55     2542.29    160.32 o 
  -7  21   2     1674.33     1862.31    127.88 o 
  -5  21   2     4794.35     4839.38    181.22 o 
  -3  21   2     3357.57     3477.90    142.64 o 
  -1  21   2     2463.02     2549.85     93.11 o 
   1  21   2     2519.83     2692.72    123.83 o 
   3  21   2     3463.71     3422.25    177.66 o 
   5  21   2     4700.92     4529.69    176.17 o 
   7  21   2     1613.78     1696.55    127.72 o 
   9  21   2     2491.22     2499.82    158.50 o 
  -8  22   2     2180.11     2257.03    150.67 o 
  -6  22   2     1391.36     1170.89    107.31 o 
  -4  22   2     3791.54     3970.33    162.09 o 
  -2  22   2     5457.78     5384.21    183.78 o 
   0  22   2      707.92      805.78     78.90 o 
   2  22   2     5309.52     5312.60    187.08 o 
   4  22   2     3744.56     3537.72    154.48 o 
   6  22   2     1450.33     1405.75    117.18 o 
   8  22   2     2138.83     2208.74    153.88 o 
  -7  23   2      663.98      575.59    145.83 o 
  -5  23   2     1900.76     1915.40    127.71 o 
  -3  23   2      879.44      960.44     91.56 o 
  -1  23   2     3933.95     4119.89    155.06 o 
   1  23   2     3911.81     4136.32    174.19 o 
   3  23   2      771.63      738.54     86.98 o 
   5  23   2     1885.90     1803.96    127.10 o 
   7  23   2      626.92      597.45     98.52 o 
  -6  24   2      387.16      414.92     90.84 o 
  -4  24   2     1068.77     1017.19    101.74 o 
  -2  24   2     1773.28     1948.35    119.88 o 
   0  24   2     1200.70     1333.91    141.36 o 
   2  24   2     1794.92     2006.05    124.65 o 
   4  24   2     1137.28     1228.79    130.87 o 
   6  24   2      370.17      282.46    141.73 o 
  -5  25   2      172.14      147.25     80.01 o 
  -3  25   2     1204.37     1424.32    115.50 o 
   1  25   2     3415.12     3732.32    220.16 o 
   3  25   2     1193.24     1069.05    107.59 o 
   5  25   2      199.81      218.22     84.97 o 
  -4  26   2      387.28      431.06     94.29 o 
   2  26   2      361.49      311.62     77.54 o 
   4  26   2      393.73      402.01     93.03 o 
   2   0   3     5343.99     6518.47    162.28 o 
   4   0   3     5253.32     5390.44     77.26 o 
   6   0   3     3328.33     2989.15     54.60 o 
   8   0   3    11220.15    10827.55    162.48 o 
  10   0   3     3929.82     3597.93     92.31 o 
  12   0   3     2842.71     3038.20    140.68 o 
  14   0   3     2216.91     2262.09    138.63 o 
 -15   1   3      961.87     1191.64    175.65 o 
 -13   1   3     3670.18     3878.00    169.25 o 
 -11   1   3     8350.59     8035.99    198.30 o 
  -9   1   3     8358.79     7991.95    154.71 o 
  -7   1   3     3931.51     4016.77     67.08 o 
  -5   1   3    16513.72    16604.78    223.16 o 
  -3   1   3    52128.91    56379.95    653.65 o 
  -1   1   3      528.31      427.01     15.72 o 
   1   1   3      642.62      545.57     39.95 o 
   3   1   3    51292.91    55055.17    641.59 o 
   5   1   3    17137.72    17284.58    214.53 o 
   7   1   3     3856.20     3863.02     67.62 o 
   9   1   3     8302.24     7953.49    199.76 o 
  11   1   3     8515.36     8407.85    234.14 o 
  13   1   3     3721.31     3804.14    217.61 o 
  15   1   3      939.35     1018.17    167.45 o 
 -14   2   3      400.83      191.52     87.01 o 
 -12   2   3     4207.26     4231.64    135.18 o 
 -10   2   3     3045.26     3068.12     84.22 o 
  -8   2   3     3744.28     3582.31     87.15 o 
  -6   2   3     1504.70     1361.44     34.17 o 
  -4   2   3     1568.05     1527.24     29.38 o 
  -2   2   3     4449.67     4687.43     67.03 o 
   0   2   3     4065.22     4559.38     79.13 o 
   2   2   3     4508.58     4982.09     95.47 o 
   4   2   3     1426.65     1343.82     33.58 o 
   6   2   3     1551.16     1460.61     35.37 o 
   8   2   3     3893.00     3820.81     68.97 o 
  10   2   3     2945.41     2805.86    145.20 o 
  12   2   3     4207.64     4773.04    182.11 o 
  14   2   3      433.20      455.80     77.30 o 
 -15   3   3      976.37      782.51    151.94 o 
 -13   3   3     1962.45     1708.75    183.86 o 
 -11   3   3    12698.69    13273.35    242.86 o 
  -9   3   3     1946.97     1908.45     62.57 o 
  -7   3   3     4880.59     4755.96     75.71 o 
  -5   3   3    19166.23    18777.05    235.37 o 
  -3   3   3    54779.44    59496.12    698.31 o 
  -1   3   3    33467.00    37005.97    528.52 o 
   1   3   3    32694.78    36033.65    506.20 o 
   3   3   3    54874.52    60309.40   1197.34 o 
   5   3   3    19752.44    19385.43    260.01 o 
   7   3   3     4978.90     4942.84     80.61 o 
   9   3   3     1754.81     1754.04     45.96 o 
  11   3   3    12855.83    12535.20    362.13 o 
  13   3   3     2140.71     2204.87    126.06 o 
  15   3   3      978.24     1089.69    120.17 o 
 -14   4   3      523.84      575.48    117.65 o 
 -12   4   3     3799.08     3975.55    110.14 o 
 -10   4   3     2034.53     2113.65     71.28 o 
  -8   4   3     1705.32     1721.44     57.74 o 
  -6   4   3     4439.84     4203.87     73.38 o 
  -4   4   3    15712.12    15553.38    212.81 o 
  -2   4   3    33058.44    34351.33    614.04 o 
   0   4   3     8341.39    10052.84    167.76 o 
   2   4   3    33184.77    35181.00    497.39 o 
   4   4   3    15291.43    15123.97    210.52 o 
   6   4   3     4060.69     3893.59     73.71 o 
   8   4   3     1674.98     1819.96     44.97 o 
  10   4   3     2192.62     2322.00     68.33 o 
  12   4   3     3756.85     3945.36    167.78 o 
  14   4   3      442.73      512.74     83.47 o 
 -13   5   3     2738.51     2752.53    200.37 o 
 -11   5   3     7786.97     8112.32    194.60 o 
  -9   5   3     3373.78     3362.36    134.03 o 
  -7   5   3     4631.45     4269.28     97.03 o 
  -5   5   3    16180.64    16153.27    265.42 o 
  -3   5   3    12814.88    12303.07    193.14 o 
  -1   5   3    28894.76    30544.85    443.25 o 
   1   5   3    28164.67    30585.69    436.50 o 
   3   5   3    12273.41    11849.03    212.58 o 
   5   5   3    16977.34    16916.59    230.15 o 
   7   5   3     4820.38     4482.18     82.18 o 
   9   5   3     3083.99     2922.03     71.42 o 
  11   5   3     7688.72     7875.83    185.08 o 
  13   5   3     2879.45     2792.55    144.58 o 
  15   5   3     1233.31     1242.34    131.85 o 
 -14   6   3     1823.45     1964.11    207.21 o 
 -12   6   3     4587.76     4783.67    144.63 o 
 -10   6   3     3991.49     4064.97    105.77 o 
  -8   6   3     4520.31     4412.80    102.80 o 
  -6   6   3    17417.29    17343.60    279.70 o 
  -4   6   3    25982.38    26168.90    393.59 o 
  -2   6   3    27628.54    27829.23    412.35 o 
   0   6   3      229.32      233.34     18.91 o 
   2   6   3    28189.12    28839.69    410.71 o 
   4   6   3    26191.98    26330.62    553.11 o 
   6   6   3    16899.07    16563.11    268.54 o 
   8   6   3     4427.48     4221.11    105.89 o 
  10   6   3     4066.47     4262.44    108.60 o 
  12   6   3     4798.09     4700.07    189.96 o 
  14   6   3     1684.24     1695.17    136.20 o 
 -13   7   3      681.14      836.71     72.07 o 
 -11   7   3     7005.87     6897.12    180.17 o 
  -9   7   3     5520.72     5364.61    139.25 o 
  -7   7   3     8851.62     8155.91    186.04 o 
  -5   7   3     7829.26     7911.96    141.40 o 
  -3   7   3    31526.89    32479.82    478.61 o 
  -1   7   3    16330.51    16721.08    289.70 o 
   1   7   3    15717.54    15952.88    238.67 o 
   3   7   3    31052.79    31985.51    537.20 o 
   5   7   3     8179.62     8004.06    241.96 o 
   7   7   3     9042.88     8190.19    165.76 o 
   9   7   3     5368.12     5397.13    123.94 o 
  11   7   3     6874.30     6830.29    154.53 o 
  13   7   3      721.80      838.32    141.18 o 
  15   7   3     2012.96     1826.49    158.05 o 
 -14   8   3     1640.12     1697.21    136.44 o 
 -12   8   3     7747.30     7611.86    234.82 o 
 -10   8   3    11714.83    11611.02    256.35 o 
  -8   8   3     2607.58     2877.64     80.56 o 
  -6   8   3     7660.63     7910.30    213.91 o 
  -4   8   3    43858.96    45884.75    674.79 o 
  -2   8   3     2719.60     2227.50     54.54 o 
   0   8   3    23308.30    24302.96    356.19 o 
   2   8   3     3092.39     2612.15     53.40 o 
   4   8   3    44060.35    46527.23    946.62 o 
   6   8   3     7520.42     7746.80    136.28 o 
   8   8   3     2551.74     2853.32     94.03 o 
  10   8   3    11671.38    11499.28    224.17 o 
  12   8   3     7861.76     7630.99    172.89 o 
  14   8   3     1583.87     1747.61    141.14 o 
 -13   9   3      315.38      355.42     60.14 o 
 -11   9   3     1218.20     1151.65     79.13 o 
  -9   9   3     1443.50     1509.72     63.71 o 
  -7   9   3     1842.99     1826.92     60.81 o 
  -5   9   3     2872.02     2904.39     70.46 o 
  -3   9   3     4001.06     3742.24     88.99 o 
  -1   9   3     6282.01     6004.93    107.68 o 
   1   9   3     6339.61     5938.59    104.62 o 
   3   9   3     3986.44     3832.64     71.27 o 
   5   9   3     2739.43     2805.10    102.92 o 
   7   9   3     1828.35     1777.13    257.92 o 
   9   9   3     1452.95     1374.26     74.02 o 
  11   9   3     1206.38     1234.95     68.31 o 
  13   9   3      342.69      521.49    111.27 o 
 -14  10   3     1192.19     1328.11    123.37 o 
 -12  10   3     7635.86     7672.21    206.02 o 
 -10  10   3     5934.31     5943.98    164.68 o 
  -8  10   3     1087.76     1129.70     55.79 o 
  -6  10   3     4684.42     4909.94    128.24 o 
  -4  10   3    14882.67    13787.62    226.80 o 
  -2  10   3    11486.56    10683.92    202.97 o 
   0  10   3    11948.74    12606.56    200.24 o 
   2  10   3    11452.98    10278.81    166.10 o 
   4  10   3    14635.26    13200.50    369.00 o 
   6  10   3     4757.24     5195.79    233.29 o 
   8  10   3     1233.06     1173.13    103.70 o 
  10  10   3     5953.10     6016.41    162.36 o 
  12  10   3     7553.94     7702.74    179.74 o 
  14  10   3     1234.98     1430.57    224.45 o 
 -13  11   3     1039.12     1226.76    127.62 o 
 -11  11   3     2583.14     2614.25    130.07 o 
  -9  11   3      291.03      270.64     42.97 o 
  -7  11   3     6428.87     6341.35    159.75 o 
  -5  11   3       18.94       61.75     19.17 o 
  -3  11   3     4149.94     4004.65     98.61 o 
  -1  11   3      912.25      889.86     36.59 o 
   1  11   3      867.75      868.94     34.60 o 
   3  11   3     4001.45     3820.64     76.79 o 
   5  11   3        5.51       18.07     26.94 o 
   7  11   3     6510.96     6310.78    189.92 o 
   9  11   3      274.37      280.03     76.06 o 
  11  11   3     2485.32     2678.02    105.60 o 
  13  11   3     1076.84     1140.26     87.67 o 
 -14  12   3     1028.32     1246.18    174.74 o 
 -12  12   3     5048.87     5372.39    214.62 o 
 -10  12   3     3810.78     3862.93    129.79 o 
  -8  12   3     1414.45     1487.38     79.71 o 
  -6  12   3     2753.07     2577.06    110.08 o 
  -4  12   3    20756.90    18518.58    765.00 o 
  -2  12   3    12362.39    12294.75    238.34 o 
   0  12   3     2197.00     2440.50    116.83 o 
   2  12   3    12666.16    12282.34    199.16 o 
   6  12   3     2559.10     2612.85    109.63 o 
   8  12   3     1609.26     1611.89     96.52 o 
  10  12   3     3812.49     3834.11    152.42 o 
  12  12   3     5277.69     5852.86    175.28 o 
  14  12   3      988.69      670.51    152.31 o 
 -13  13   3      634.28      710.93     88.42 o 
 -11  13   3     7213.34     6882.72    194.39 o 
  -9  13   3      984.15      991.49     72.52 o 
  -7  13   3     3939.95     3836.27    118.99 o 
  -5  13   3    12726.16    12292.21    306.62 o 
  -3  13   3    11814.03    11405.28    219.62 o 
  -1  13   3     4791.29     4693.17     97.35 o 
   1  13   3     4591.89     4212.76     88.73 o 
   3  13   3    11239.83    11321.99    378.58 o 
   5  13   3    12893.33    12177.70    864.77 o 
   7  13   3     4164.85     4034.28    147.10 o 
   9  13   3      967.56      962.86    115.28 o 
  11  13   3     6843.47     6555.04    187.14 o 
  13  13   3      647.51      687.29     78.81 o 
 -12  14   3     2413.10     2443.34    128.63 o 
 -10  14   3     4514.28     4572.09    148.88 o 
  -8  14   3     2339.32     2254.21     94.08 o 
  -6  14   3     3530.97     3267.23    128.27 o 
  -4  14   3    11139.45    11175.17    193.26 o 
  -2  14   3     6891.10     6914.59    131.97 o 
   0  14   3     1171.57     1233.66     46.56 o 
   2  14   3     7434.42     7365.42    134.84 o 
   4  14   3    11126.70    10703.28    278.65 o 
   6  14   3     3381.54     3130.77    125.69 o 
   8  14   3     2259.42     2233.44    111.18 o 
  10  14   3     4672.74     4764.72    179.08 o 
  12  14   3     2531.35     2693.77    123.95 o 
 -11  15   3     3589.89     4072.94    148.23 o 
  -9  15   3     3130.05     3249.31    120.28 o 
  -7  15   3      184.01      183.49     50.81 o 
  -5  15   3    12401.36    11829.52    242.39 o 
  -3  15   3     5546.75     5596.07    115.86 o 
  -1  15   3     1887.20     1979.14     68.50 o 
   1  15   3     1914.51     2029.33     59.60 o 
   3  15   3     5516.47     5587.51    273.15 o 
   5  15   3    12228.04    11370.24    533.71 o 
   7  15   3      276.19      272.87     50.71 o 
   9  15   3     3055.74     3157.81    143.06 o 
  11  15   3     3348.38     3574.84    233.02 o 
  13  15   3     2027.22     2061.36    125.86 o 
 -12  16   3      426.52      445.28    118.01 o 
 -10  16   3     1627.48     1704.85    124.40 o 
  -8  16   3      769.78      605.38     89.29 o 
  -6  16   3      630.86      575.33     67.85 o 
  -4  16   3     1470.34     1483.26     68.36 o 
  -2  16   3     1459.32     1547.70     55.62 o 
   0  16   3       35.07       54.24     23.57 o 
   2  16   3     1345.96     1354.02    106.71 o 
   4  16   3     1497.30     1464.74     91.83 o 
   6  16   3      612.96      631.97     75.88 o 
   8  16   3      710.52      658.06     81.63 o 
  10  16   3     1600.10     1669.35    121.35 o 
  12  16   3      423.17      340.96     71.02 o 
 -11  17   3     4959.32     5306.28    277.80 o 
  -9  17   3     4247.05     4055.13    168.51 o 
  -7  17   3      684.93      666.49     75.07 o 
  -5  17   3     7529.81     7289.93    220.96 o 
  -3  17   3    10151.38    10030.24    214.43 o 
  -1  17   3     4515.50     4344.35    101.00 o 
   1  17   3     4875.51     4794.27    105.73 o 
   3  17   3    10252.66    10095.66    497.23 o 
   5  17   3     7391.08     7250.42    222.99 o 
   7  17   3      570.68      612.29     72.18 o 
   9  17   3     4249.11     4391.63    182.13 o 
  11  17   3     4927.60     5255.30    309.45 o 
 -10  18   3     4425.56     4688.73    308.90 o 
  -8  18   3      493.34      524.17     77.26 o 
  -6  18   3     6291.15     6217.30    205.85 o 
  -4  18   3      500.90      474.43     65.35 o 
  -2  18   3    13205.03    12358.85    249.80 o 
   0  18   3     1056.37     1017.78     50.53 o 
   2  18   3    13152.27    12444.53    425.09 o 
   4  18   3      499.35      418.03     61.91 o 
   6  18   3     6460.68     6391.90    211.50 o 
   8  18   3      498.31      669.08     83.90 o 
  10  18   3     4366.07     4582.47    318.57 o 
  -9  19   3     2648.47     2504.49    150.28 o 
  -7  19   3     1017.54     1046.33    145.83 o 
  -5  19   3     6552.74     6186.87    204.69 o 
  -3  19   3    12275.79    12346.82    270.34 o 
  -1  19   3     4340.70     4233.19    103.95 o 
   1  19   3     4368.86     4377.58    157.29 o 
   3  19   3    12291.49    12361.58    327.26 o 
   5  19   3     6455.91     6554.51    214.73 o 
   7  19   3     1105.38     1159.81    103.52 o 
   9  19   3     2769.60     2919.30    320.48 o 
  -8  20   3       69.46      -42.77     60.83 o 
  -6  20   3     8527.85     8638.71    265.69 o 
  -4  20   3      819.28      662.14    120.20 o 
  -2  20   3     9072.88     8971.55    203.97 o 
   0  20   3       86.26       43.24     39.44 o 
   2  20   3     9268.61     9105.70    261.93 o 
   4  20   3      853.75      840.41    126.95 o 
   6  20   3     8358.55     8386.87    262.55 o 
   8  20   3       53.72       -5.17     56.42 o 
  -9  21   3     1195.44     1157.41    126.68 o 
  -7  21   3     1627.19     1793.07    152.76 o 
  -5  21   3     5753.57     5445.43    276.07 o 
  -3  21   3     5161.35     5077.82    176.57 o 
  -1  21   3     1654.99     1714.28     68.86 o 
   1  21   3     1572.64     1683.44    105.16 o 
   3  21   3     4997.52     5021.34    181.68 o 
   5  21   3     5840.55     5816.46    294.85 o 
   7  21   3     1748.67     1718.85    128.23 o 
   9  21   3     1254.45     1287.72    123.67 o 
  -8  22   3      281.36      208.46     81.29 o 
  -6  22   3     1327.20     1651.01    143.64 o 
  -4  22   3     3228.45     3484.28    192.62 o 
  -2  22   3     2923.49     2956.84    105.10 o 
   0  22   3     1592.04     1563.96    102.54 o 
   2  22   3     3033.05     2993.05    207.12 o 
   4  22   3     3097.97     3188.41    150.69 o 
   6  22   3     1281.42     1281.97    114.87 o 
   8  22   3      331.07      344.21    110.08 o 
  -7  23   3     1467.13     1532.33    184.77 o 
  -5  23   3     1524.95     1790.53    125.39 o 
  -3  23   3     3240.81     3318.85    456.92 o 
  -1  23   3      421.17      594.09    100.50 o 
   1  23   3      533.20      545.81    148.57 o 
   3  23   3     3227.61     3374.56    152.78 o 
   5  23   3     1582.19     1773.77    130.08 o 
   7  23   3     1426.56     1412.68    157.05 o 
  -6  24   3     1204.43     1294.63    121.38 o 
  -4  24   3     4085.85     3802.42    186.14 o 
  -2  24   3     2466.91     2546.38    152.49 o 
   0  24   3      793.50      752.05    109.44 o 
   2  24   3     2370.75     2536.62    137.03 o 
   4  24   3     4021.75     4083.20    208.58 o 
   6  24   3     1241.82     1331.71    126.53 o 
  -5  25   3      821.51      936.94    111.53 o 
  -3  25   3     1833.99     1962.43    128.04 o 
   1  25   3     1437.65     1420.40    171.46 o 
   3  25   3     1941.85     2145.27    140.30 o 
   5  25   3      746.61      925.83    115.56 o 
  -4  26   3     2582.57     2469.13    155.87 o 
   2  26   3     2842.12     2959.99    155.91 o 
   4  26   3     2584.29     2612.10    269.14 o 
   1  27   3      287.22      256.82    113.09 o 
   0   0   4     3622.34     4311.82    151.94 o 
   2   0   4    12966.17    13815.58    207.12 o 
   4   0   4    39995.09    40263.33    480.54 o 
   6   0   4    22895.72    23323.07    291.19 o 
   8   0   4      644.67      648.99     28.43 o 
  10   0   4     6826.82     6737.56    142.60 o 
  12   0   4    11863.11    11534.64    264.79 o 
  14   0   4     2876.45     2881.23    226.91 o 
 -15   1   4     1130.96     1326.07    184.96 o 
 -13   1   4     1219.78     1212.80    157.96 o 
 -11   1   4     2421.70     2481.51     79.31 o 
  -9   1   4     2708.84     2601.38     74.22 o 
  -7   1   4     5868.31     5671.50     88.73 o 
  -5   1   4    13145.81    13446.36    175.97 o 
  -3   1   4    21058.66    23128.99    307.77 o 
  -1   1   4    10358.21    11712.75    158.00 o 
   1   1   4    10387.75    11345.26    353.31 o 
   3   1   4    20758.53    22685.50    297.60 o 
   5   1   4    13457.84    13871.70    178.37 o 
   7   1   4     5899.83     5745.12     90.52 o 
   9   1   4     2676.82     2647.98     65.18 o 
  11   1   4     2360.34     2519.26     94.89 o 
  13   1   4     1192.12     1149.88    104.29 o 
  15   1   4     1160.02     1325.16    183.31 o 
 -14   2   4     1907.58     1796.67    202.10 o 
 -12   2   4    10450.04    10338.45    510.18 o 
 -10   2   4     7710.71     7506.05    153.99 o 
  -8   2   4     1535.79     1441.18     65.11 o 
  -6   2   4    10187.65     9710.00    131.98 o 
  -4   2   4    67665.34    72182.22    841.64 o 
  -2   2   4    44481.87    49087.94    627.86 o 
   0   2   4      117.93      104.36     18.99 o 
   2   2   4    45665.88    50579.17   1428.03 o 
   4   2   4    66965.32    71135.61    893.35 o 
   6   2   4     9988.91     9646.95    135.28 o 
   8   2   4     1355.11     1310.97     38.80 o 
  10   2   4     7431.94     7214.79    179.60 o 
  12   2   4    10503.51    10343.51    316.04 o 
  14   2   4     1997.44     2213.64    211.95 o 
 -13   3   4     1305.40     1297.91    104.88 o 
 -11   3   4     3707.67     3750.15    101.94 o 
  -9   3   4      261.25      351.07     46.57 o 
  -7   3   4     3331.77     3230.26     78.76 o 
  -5   3   4     2516.40     2323.64     56.99 o 
  -3   3   4    14943.36    16046.72    199.39 o 
  -1   3   4     2755.61     3293.58     61.77 o 
   1   3   4     2527.87     3016.75     56.97 o 
   3   3   4    14489.45    15758.13    342.82 o 
   5   3   4     2890.96     2746.11     64.24 o 
   7   3   4     3166.16     3169.85     61.51 o 
   9   3   4      218.47      276.66     23.03 o 
  11   3   4     3805.22     3409.09    175.65 o 
  13   3   4     1277.13     1318.06    132.97 o 
  15   3   4      528.63      407.85    131.69 o 
 -14   4   4     1250.12     1297.43    173.10 o 
 -12   4   4     4444.47     4556.37    165.90 o 
 -10   4   4     7596.15     7550.89    170.00 o 
  -8   4   4     3555.09     3316.71    103.55 o 
  -6   4   4     4472.52     4218.32     76.55 o 
  -4   4   4     9756.97     9432.22    139.60 o 
  -2   4   4    47638.69    52543.61    757.52 o 
   0   4   4     4047.44     4775.60     82.19 o 
   2   4   4    47691.96    53182.08    661.46 o 
   4   4   4    10106.33     9603.27    154.93 o 
   6   4   4     4396.08     4266.57     78.68 o 
   8   4   4     3837.43     3660.37     69.40 o 
  10   4   4     7411.23     7087.69    132.94 o 
  12   4   4     4302.73     4498.15    183.84 o 
  14   4   4     1366.60     1472.09    126.07 o 
 -13   5   4      688.80      630.75     82.35 o 
 -11   5   4     4863.43     5119.97    148.35 o 
  -9   5   4     3233.37     3179.02     88.31 o 
  -7   5   4     5182.36     4983.02    117.16 o 
  -5   5   4     7460.64     7107.55    128.81 o 
  -3   5   4     5422.51     4993.73     82.27 o 
  -1   5   4     6601.28     6671.67    112.98 o 
   1   5   4     6839.71     6893.86    128.24 o 
   3   5   4     5972.78     5406.61     90.91 o 
   5   5   4     7140.85     6771.16    121.79 o 
   7   5   4     4988.00     4771.52     89.32 o 
   9   5   4     3463.63     3437.64     78.03 o 
  11   5   4     5057.52     5217.05    193.78 o 
  13   5   4      729.90      686.08     86.46 o 
  15   5   4      810.99      850.73    167.45 o 
 -14   6   4      730.55      803.53    101.10 o 
 -12   6   4     1989.02     2189.20    163.16 o 
 -10   6   4     7976.23     7663.33    240.47 o 
  -8   6   4     2679.16     2807.94     78.42 o 
  -6   6   4     3844.32     3858.84     86.92 o 
  -4   6   4     1355.81     1336.84     35.86 o 
  -2   6   4    24590.26    26841.27    395.74 o 
   0   6   4      817.33     1013.86     38.36 o 
   2   6   4    23647.51    25553.01    373.59 o 
   4   6   4     1233.00     1168.69     54.05 o 
   6   6   4     4104.95     3850.89     81.48 o 
   8   6   4     2944.20     2875.42    121.29 o 
  10   6   4     7900.60     7807.22    162.64 o 
  12   6   4     1840.29     1898.80    126.21 o 
  14   6   4      815.20      903.99    108.96 o 
 -13   7   4     1240.31     1222.60     86.63 o 
 -11   7   4     6564.74     6682.51    189.64 o 
  -9   7   4    16883.82    16732.17    335.66 o 
  -7   7   4     2610.19     2689.20     73.15 o 
  -5   7   4    16136.27    16839.68    319.32 o 
  -3   7   4    23832.95    24726.03    374.41 o 
  -1   7   4    18964.79    18992.55    289.64 o 
   1   7   4    19164.92    18950.31    281.24 o 
   3   7   4    24209.04    24923.88    362.30 o 
   5   7   4    16213.72    16839.20    381.95 o 
   7   7   4     2543.80     2640.50     78.20 o 
   9   7   4    17078.37    16416.29    289.72 o 
  11   7   4     6674.36     6713.19    153.01 o 
  13   7   4     1231.80     1280.47    122.48 o 
 -14   8   4      475.42      566.10    108.71 o 
 -12   8   4      503.89      585.12     63.51 o 
 -10   8   4     3246.59     3405.89    152.18 o 
  -8   8   4      124.92      188.96     33.07 o 
  -6   8   4     3823.69     3570.48    136.25 o 
  -4   8   4     5563.25     5501.79    107.75 o 
  -2   8   4     2494.62     2486.60     84.17 o 
   0   8   4        0.72       42.91     15.29 o 
   2   8   4     2441.05     2447.29     59.21 o 
   4   8   4     5410.57     5586.68    117.27 o 
   6   8   4     3913.66     3700.22     80.65 o 
   8   8   4      142.32      217.72     41.58 o 
  10   8   4     3237.26     3197.82     95.86 o 
  12   8   4      470.03      478.10     72.68 o 
  14   8   4      502.78      652.61    141.36 o 
 -13   9   4     2604.96     2747.29    122.58 o 
 -11   9   4     9465.00     9351.97    256.02 o 
  -9   9   4     9604.96     9378.99    217.22 o 
  -7   9   4     1910.44     2070.25     78.39 o 
  -5   9   4     9361.89     8746.99    158.96 o 
  -3   9   4    43003.94    44358.75    653.93 o 
  -1   9   4     8446.29     8272.19    162.04 o 
   1   9   4     8401.58     8094.60    136.04 o 
   3   9   4    43189.55    43616.05    620.08 o 
   5   9   4     9475.25     8967.69    231.00 o 
   7   9   4     1668.30     1727.79     85.51 o 
   9   9   4     9721.69     9277.22    281.81 o 
  11   9   4     9367.84     9337.12    253.46 o 
  13   9   4     2498.41     2676.58    230.01 o 
 -14  10   4      113.10      279.49     85.37 o 
 -12  10   4      809.15      878.90     76.48 o 
 -10  10   4      211.12      186.15     41.45 o 
  -8  10   4      365.33      322.39     58.83 o 
  -6  10   4      770.96      761.28     40.85 o 
  -4  10   4     1966.02     1802.07     54.49 o 
  -2  10   4     1960.11     2067.63     63.49 o 
   0  10   4     1085.25     1146.33     38.76 o 
   2  10   4     1858.45     1865.07     48.23 o 
   4  10   4     1869.24     1828.87    167.17 o 
   6  10   4      819.43      792.68     97.13 o 
   8  10   4      381.08      257.88     48.82 o 
  10  10   4      209.37      256.76     40.95 o 
  12  10   4      786.44      915.81     75.89 o 
  14  10   4      123.02      162.52    116.37 o 
 -13  11   4     4361.51     4603.32    162.53 o 
 -11  11   4     8873.65     8752.62    224.45 o 
  -9  11   4      803.42      801.53    103.73 o 
  -7  11   4     2805.18     2690.94     93.87 o 
  -5  11   4    21829.99    21365.58    338.65 o 
  -3  11   4    28433.49    27602.33    478.76 o 
  -1  11   4      446.24      497.27     30.04 o 
   1  11   4      335.99      380.29     25.64 o 
   3  11   4    28695.41    27736.21    479.50 o 
   5  11   4    21897.35    20724.41    687.11 o 
   7  11   4     2454.61     2132.57    140.72 o 
   9  11   4      903.31      906.20     78.15 o 
  11  11   4     8968.75     9182.66    249.93 o 
  13  11   4     4331.68     4622.08    294.76 o 
 -12  12   4     3738.50     3906.24    144.69 o 
 -10  12   4     3819.60     3613.50    126.37 o 
  -8  12   4      504.73      594.15     55.12 o 
  -6  12   4     4225.08     4081.74    174.96 o 
  -4  12   4     7022.71     7050.01    154.88 o 
  -2  12   4    14949.54    15126.63    243.55 o 
   0  12   4      388.80      468.52     34.25 o 
   2  12   4    14615.27    14318.30    259.82 o 
   4  12   4     6942.36     6218.64    184.17 o 
   6  12   4     4337.52     4131.31    147.09 o 
   8  12   4      555.64      533.37     85.55 o 
  10  12   4     3668.65     3513.89    145.04 o 
  12  12   4     3711.33     3947.01    141.80 o 
 -13  13   4     3255.05     3472.82    149.59 o 
 -11  13   4    10555.40    10870.39    268.22 o 
  -9  13   4      210.26      247.20     45.12 o 
  -7  13   4     1139.16     1039.76     68.26 o 
  -5  13   4    20533.50    19216.98    443.85 o 
  -3  13   4    22523.84    21523.63    649.49 o 
  -1  13   4     1649.86     1598.35     51.59 o 
   1  13   4     1897.65     1910.61     76.27 o 
   3  13   4    22587.87    22381.58    503.38 o 
   5  13   4    20517.39    20086.79    466.64 o 
   7  13   4      981.31      902.41     77.25 o 
   9  13   4      286.41      377.73    113.45 o 
  11  13   4    10882.09    11146.26    265.92 o 
  13  13   4     3189.09     3309.59    141.23 o 
 -12  14   4     3964.68     4101.53    156.46 o 
 -10  14   4     2637.41     2817.42    118.14 o 
  -8  14   4       90.19       71.98     34.79 o 
  -6  14   4     1879.17     1925.16     97.91 o 
  -4  14   4    32888.82    32434.36    488.31 o 
  -2  14   4     6643.89     6105.17    165.71 o 
   0  14   4      394.59      427.43     31.32 o 
   2  14   4     6140.68     5920.42    115.70 o 
   4  14   4    33545.20    32270.84    704.19 o 
   6  14   4     2103.05     1929.03    125.40 o 
   8  14   4      125.25      188.57     48.33 o 
  10  14   4     2514.32     2782.80    134.31 o 
  12  14   4     3932.27     4001.23    148.59 o 
 -11  15   4     2226.96     2261.14    120.11 o 
  -9  15   4      803.04      765.89     69.70 o 
  -7  15   4      699.96      782.63     77.06 o 
  -5  15   4     2627.91     2413.60    175.42 o 
  -3  15   4     3789.21     3958.48     93.41 o 
  -1  15   4     1289.28     1368.03     50.82 o 
   1  15   4     1426.79     1475.39     75.98 o 
   3  15   4     3705.34     3927.09    141.49 o 
   5  15   4     2635.01     2635.86    117.66 o 
   7  15   4      651.48      654.14     74.06 o 
   9  15   4      789.02      839.50     85.49 o 
  11  15   4     2358.58     2549.50    147.93 o 
 -12  16   4     3792.24     4201.28    270.69 o 
 -10  16   4     5061.13     5022.11    165.12 o 
  -8  16   4      504.30      663.61    207.76 o 
  -6  16   4     2712.92     2632.78    120.34 o 
  -4  16   4    16360.96    16070.78    475.52 o 
  -2  16   4     3635.96     3408.10     86.21 o 
   0  16   4     2388.26     2213.87     65.70 o 
   2  16   4     3554.31     3664.49    203.20 o 
   4  16   4    16640.81    16192.26    398.26 o 
   6  16   4     2831.71     2845.57    127.88 o 
   8  16   4      414.37      396.90     63.59 o 
  10  16   4     5086.23     5210.87    198.11 o 
  12  16   4     3809.21     4005.47    158.91 o 
 -11  17   4      997.02     1134.13    116.50 o 
  -9  17   4      870.86      859.84     89.60 o 
  -7  17   4      264.31      252.23     78.07 o 
  -5  17   4      352.65      397.64     59.18 o 
  -3  17   4      837.87      856.61     49.60 o 
  -1  17   4      883.46      947.81     62.78 o 
   1  17   4      843.56      838.78     62.95 o 
   3  17   4      771.11      824.36     75.31 o 
   5  17   4      395.86      514.05     66.79 o 
   7  17   4      298.79      384.44     63.96 o 
   9  17   4      842.99      714.46     85.10 o 
  11  17   4      934.98      876.85    108.63 o 
 -10  18   4     8126.04     8216.13    306.44 o 
  -8  18   4     3431.60     3392.03    155.00 o 
  -6  18   4     1691.64     1868.76    114.54 o 
  -4  18   4     8716.40     8388.05    193.52 o 
  -2  18   4     8670.63     8299.52    162.79 o 
   0  18   4    10496.12     9884.38    183.54 o 
   2  18   4     8494.42     8535.87    244.98 o 
   4  18   4     8580.85     8735.18    303.61 o 
   6  18   4     1655.34     1534.16    109.58 o 
   8  18   4     3335.84     3314.06    151.10 o 
  10  18   4     8079.37     8528.25    283.54 o 
  -9  19   4      329.35      325.94    156.23 o 
  -7  19   4     4331.63     4171.12    178.57 o 
  -5  19   4      841.72      900.63     87.01 o 
  -3  19   4     2117.05     2220.34    109.99 o 
  -1  19   4      873.79      996.99     66.90 o 
   1  19   4      933.03      944.65     81.97 o 
   3  19   4     2140.18     2199.15    115.36 o 
   5  19   4      791.86      914.12     88.84 o 
   7  19   4     4292.04     4523.23    318.75 o 
   9  19   4      351.80      452.60    153.31 o 
  -8  20   4     3473.87     3159.09    215.24 o 
  -6  20   4     1435.48     1366.99    173.56 o 
  -4  20   4     3322.27     3049.64    167.08 o 
  -2  20   4     5493.62     5293.38    143.31 o 
   0  20   4     4892.40     4602.07    162.98 o 
   2  20   4     5394.68     5466.51    188.92 o 
   4  20   4     3229.36     3258.81    143.53 o 
   6  20   4     1508.07     1493.17    130.51 o 
   8  20   4     3505.23     3424.14    163.00 o 
  -7  21   4      674.10      603.61     90.03 o 
  -5  21   4      899.11      827.50     88.26 o 
  -3  21   4     1845.13     1922.48    104.78 o 
  -1  21   4      883.83      998.11     58.10 o 
   1  21   4      927.92      921.76     83.77 o 
   3  21   4     2016.38     1817.35    116.63 o 
   5  21   4      827.61      881.63     93.15 o 
   7  21   4      607.40      590.82    146.38 o 
  -8  22   4      666.67      649.98    102.71 o 
  -6  22   4     1619.12     1531.64    121.98 o 
  -4  22   4     3504.01     3579.78    153.70 o 
  -2  22   4     1900.04     2069.38     99.32 o 
   0  22   4        2.26       46.05     41.60 o 
   2  22   4     1933.79     1808.03    116.09 o 
   4  22   4     3550.54     3693.14    163.89 o 
   6  22   4     1706.31     1726.27    131.08 o 
   8  22   4      647.69      596.28    104.36 o 
  -7  23   4      688.20      751.98    135.25 o 
  -5  23   4     5954.24     6463.34    228.29 o 
  -3  23   4     3533.29     3720.11    155.02 o 
  -1  23   4      910.06      884.11    118.74 o 
   1  23   4      968.47      941.49     89.24 o 
   3  23   4     3473.18     3357.86    154.00 o 
   5  23   4     6062.38     6080.80    225.51 o 
   7  23   4      797.15      895.67    111.20 o 
  -6  24   4     1780.80     2052.68    220.16 o 
  -4  24   4     4111.57     4037.52    175.22 o 
   0  24   4       88.68      170.36     84.45 o 
   2  24   4     1904.45     2050.73    131.25 o 
   4  24   4     4125.19     4231.04    185.21 o 
   6  24   4     1651.39     1583.94    136.91 o 
  -5  25   4     4462.35     4419.17    195.20 o 
  -3  25   4     8565.76     9288.67    405.48 o 
   1  25   4      411.15      343.66     72.61 o 
   3  25   4     8360.52     8285.06    275.20 o 
   5  25   4     4496.36     4599.47    295.49 o 
  -4  26   4      649.36      689.04    107.96 o 
   0  26   4       86.72      103.42     90.11 o 
   2  26   4     1568.16     1703.67    132.83 o 
   2   0   5    19468.13    21055.05    309.81 o 
   4   0   5      489.28      484.70     22.77 o 
   6   0   5    13122.75    13314.89    177.59 o 
   8   0   5      285.74      309.55     26.49 o 
  10   0   5    10454.94    10007.61    193.38 o 
  12   0   5      313.33      373.06     65.03 o 
  14   0   5     2708.26     2939.24    234.57 o 
 -13   1   5    11534.04    12197.81    529.52 o 
 -11   1   5     9843.10     9846.79    227.51 o 
  -9   1   5      254.78      252.86     28.06 o 
  -7   1   5     2848.03     2672.91     62.75 o 
  -5   1   5    60989.49    63502.89    749.50 o 
  -3   1   5    45027.62    47382.68    689.48 o 
  -1   1   5     1086.37     1144.29     30.19 o 
   1   1   5      848.10      855.83     62.02 o 
   3   1   5    45457.61    47789.42    673.26 o 
   5   1   5    61002.89    63240.16    751.29 o 
   7   1   5     2451.26     2378.26     51.91 o 
   9   1   5      153.88      163.22     28.17 o 
  11   1   5     9889.83    10199.69    235.45 o 
  13   1   5    11443.85    11799.99    525.14 o 
 -14   2   5     2411.32     2421.76    232.20 o 
 -12   2   5      396.74      421.53    108.16 o 
 -10   2   5     3255.91     3034.88     86.48 o 
  -8   2   5      918.98      927.61     56.95 o 
  -6   2   5    18506.91    18365.18    236.59 o 
  -4   2   5    14676.31    15695.47    197.85 o 
  -2   2   5    16699.71    18367.67    248.92 o 
   0   2   5      351.67      378.40     20.65 o 
   2   2   5    16781.05    18556.92    556.88 o 
   4   2   5    14360.81    15420.83    254.66 o 
   6   2   5    18622.82    18852.23    241.07 o 
   8   2   5      850.38      896.14     34.86 o 
  10   2   5     3105.76     3003.65     84.28 o 
  12   2   5      380.32      505.21     70.71 o 
  14   2   5     2518.55     2550.54    229.46 o 
 -13   3   5     3224.09     3273.45    154.00 o 
 -11   3   5    12922.32    12496.94    369.82 o 
  -9   3   5     3939.25     4093.41    109.00 o 
  -7   3   5     7551.24     7392.60    140.34 o 
  -5   3   5    11479.61    10973.87    144.83 o 
  -3   3   5    28516.07    31025.26    410.78 o 
  -1   3   5     5897.83     6020.84    160.23 o 
   1   3   5     6040.43     6340.78    105.15 o 
   3   3   5    29063.34    32458.89    656.61 o 
   5   3   5    11317.93    10702.78    178.87 o 
   7   3   5     7198.06     6989.56    110.66 o 
   9   3   5     4002.77     4065.32     78.77 o 
  11   3   5    12772.58    12172.64    274.61 o 
  13   3   5     3144.86     3114.89    226.36 o 
 -14   4   5      645.21      576.43     85.75 o 
 -12   4   5     2085.93     2125.96    156.68 o 
 -10   4   5     4455.91     4534.41    132.01 o 
  -8   4   5     2856.45     2671.08     74.73 o 
  -6   4   5     3992.65     3919.30     74.47 o 
  -4   4   5     7360.81     7608.31    103.32 o 
  -2   4   5     2709.40     2680.84     59.60 o 
   0   4   5     3207.44     3381.96     64.65 o 
   2   4   5     2857.33     2737.86     64.50 o 
   4   4   5     7006.63     7448.11    264.76 o 
   6   4   5     4191.16     4075.39    185.45 o 
   8   4   5     2732.74     2716.00     59.59 o 
  10   4   5     4553.43     4444.23    110.53 o 
  12   4   5     2178.96     2129.14    122.39 o 
  14   4   5      743.27      841.61    144.83 o 
 -13   5   5      459.08      455.62    104.61 o 
 -11   5   5     3950.15     3940.38    126.33 o 
  -9   5   5     6433.72     6437.64    162.98 o 
  -7   5   5     6650.23     6319.01    127.84 o 
  -5   5   5     1052.78      895.20     30.44 o 
  -3   5   5     1429.03     1398.40     42.79 o 
  -1   5   5    20112.35    20541.57    307.98 o 
   1   5   5    19782.03    19922.28    342.01 o 
   3   5   5     1503.06     1487.72     38.55 o 
   5   5   5      994.07      891.36     38.68 o 
   7   5   5     6785.12     6265.67    139.30 o 
   9   5   5     6634.37     6432.94    153.82 o 
  11   5   5     3846.53     3769.29    160.83 o 
  13   5   5      386.54      525.02     82.08 o 
 -14   6   5      213.32      155.41     72.03 o 
 -12   6   5     1140.06     1220.98    102.37 o 
 -10   6   5    14540.41    14278.96    304.67 o 
  -8   6   5     9350.26     9102.58    205.48 o 
  -6   6   5     1598.59     1565.76     82.38 o 
  -4   6   5     2265.06     2341.68     50.83 o 
  -2   6   5    12921.18    12809.78    204.98 o 
   0   6   5    37800.09    40719.98    671.62 o 
   2   6   5    12765.94    12711.96    225.26 o 
   4   6   5     2694.99     2997.56    126.04 o 
   6   6   5     1510.16     1521.07     48.60 o 
   8   6   5     9486.72     9161.71    403.40 o 
  10   6   5    14821.73    14945.19    268.78 o 
  12   6   5     1184.27     1061.19     99.74 o 
  14   6   5      239.48      246.25     80.88 o 
 -13   7   5      654.70      808.68     76.52 o 
 -11   7   5      820.73      953.30     71.35 o 
  -9   7   5     1540.75     1710.00     78.81 o 
  -7   7   5     3205.03     3302.72    105.34 o 
  -5   7   5      109.55       77.45     16.24 o 
  -3   7   5     3908.12     4274.82    124.24 o 
  -1   7   5     5747.78     5757.10    105.48 o 
   1   7   5     5776.46     5853.32    117.35 o 
   3   7   5     3696.87     3910.22     75.97 o 
   5   7   5       81.40      112.44     29.49 o 
   7   7   5     3261.85     2988.07     87.94 o 
   9   7   5     1676.56     1688.60     76.98 o 
  11   7   5      781.32      785.14     80.72 o 
  13   7   5      588.33      633.99     88.21 o 
 -14   8   5      516.09      612.13    106.08 o 
 -12   8   5     1875.41     1890.05    101.76 o 
 -10   8   5    10874.69    11026.14    252.84 o 
  -8   8   5    10582.84    10157.41    228.02 o 
  -6   8   5     2134.61     1928.27     71.49 o 
  -4   8   5    12516.10    13084.87    216.42 o 
  -2   8   5    13546.91    13226.10    214.54 o 
   0   8   5    38931.17    40448.75    670.48 o 
   2   8   5    13870.17    13569.18    211.47 o 
   4   8   5    12553.60    12476.22    234.30 o 
   6   8   5     2089.12     1993.65     67.06 o 
   8   8   5    10627.09    10791.38    274.85 o 
  10   8   5    11074.26    11228.98    249.32 o 
  12   8   5     1726.42     1799.40    186.42 o 
  14   8   5      553.14      777.04    144.10 o 
 -13   9   5      577.03      701.44     77.12 o 
 -11   9   5      214.04      294.65     49.25 o 
  -9   9   5     1252.69     1448.71     87.08 o 
  -7   9   5      610.60      607.18     53.66 o 
  -5   9   5      525.59      635.81     37.07 o 
  -3   9   5      976.57     1050.20     41.61 o 
  -1   9   5     3516.91     3721.49    132.44 o 
   1   9   5     3476.30     3626.08     85.17 o 
   3   9   5      996.87      948.46     39.44 o 
   5   9   5      504.43      527.88     52.52 o 
   7   9   5      616.06      602.63     37.45 o 
   9   9   5     1238.02     1401.38     89.63 o 
  11   9   5      217.29      294.46     45.82 o 
  13   9   5      622.55      789.99    137.53 o 
 -14  10   5     1446.38     1423.31    255.73 o 
 -12  10   5     7265.35     7187.15    216.78 o 
 -10  10   5     2417.17     2469.97    100.86 o 
  -8  10   5     1010.50     1062.38     67.79 o 
  -6  10   5    15960.06    15973.58    308.61 o 
  -4  10   5    14022.84    13352.26    432.27 o 
  -2  10   5    10334.72     9882.10    222.69 o 
   0  10   5     1049.59     1074.03     39.18 o 
   2  10   5    10914.46    10598.86    197.53 o 
   4  10   5    13712.68    12370.63    701.79 o 
   6  10   5    15667.05    15373.86    373.39 o 
   8  10   5     1028.95     1125.20     82.21 o 
  10  10   5     2370.73     2280.99    113.45 o 
  12  10   5     7158.84     7102.01    245.92 o 
 -13  11   5      829.51      900.15     90.31 o 
 -11  11   5     1719.54     1806.57    101.69 o 
  -9  11   5      594.85      632.22     60.76 o 
  -7  11   5     1256.87     1389.94     98.76 o 
  -5  11   5     2978.41     2766.97     95.31 o 
  -3  11   5     9190.44     8841.98    158.94 o 
  -1  11   5     3088.89     3165.47     99.76 o 
   1  11   5     3007.74     2854.61     67.01 o 
   3  11   5     9072.24     7822.43    449.51 o 
   5  11   5     2924.11     2937.36    114.69 o 
   7  11   5     1281.81     1299.25     86.85 o 
   9  11   5      541.29      675.22     70.94 o 
  11  11   5     1633.27     1636.99     93.20 o 
  13  11   5      842.01      892.31    155.77 o 
 -12  12   5    12421.67    12360.29    301.28 o 
 -10  12   5     1408.29     1410.60     89.17 o 
  -8  12   5       24.94       46.15     32.01 o 
  -6  12   5    12144.10    11886.49    254.22 o 
  -4  12   5    26708.19    26159.30    405.62 o 
  -2  12   5     7570.69     7409.40    158.98 o 
   0  12   5     2399.55     2327.91     66.13 o 
   2  12   5     7855.77     7574.08    135.67 o 
   4  12   5    26517.52    23227.34    775.21 o 
   6  12   5    11885.02    11746.52    305.35 o 
   8  12   5       18.89       32.76     47.79 o 
  10  12   5     1520.02     1607.17    189.06 o 
  12  12   5    12370.39    12771.55    336.19 o 
 -13  13   5     5503.73     6014.91    331.79 o 
 -11  13   5     3986.10     4297.95    149.22 o 
  -9  13   5      722.97      691.59     86.91 o 
  -7  13   5     2079.22     2192.83     89.05 o 
  -5  13   5     9748.16     9533.89    185.89 o 
  -3  13   5    11880.44    12166.41    240.58 o 
  -1  13   5     5880.08     5308.65    113.45 o 
   1  13   5     5555.98     5245.95    105.71 o 
   3  13   5    12123.01    11918.13    301.03 o 
   5  13   5     9712.30     9669.15    260.78 o 
   7  13   5     2262.56     2214.75    108.15 o 
   9  13   5      654.68      601.15     69.86 o 
  11  13   5     3846.53     3660.83    200.73 o 
  13  13   5     5616.52     6004.41    243.31 o 
 -12  14   5     5277.45     5622.56    187.71 o 
 -10  14   5     2142.83     2200.74    110.65 o 
  -8  14   5       69.62      103.79     37.10 o 
  -6  14   5     2965.98     2825.45    101.20 o 
  -4  14   5    15375.78    14341.48    280.39 o 
  -2  14   5    10767.48    10353.20    336.83 o 
   0  14   5       22.89        9.52     17.92 o 
   2  14   5    10906.07    11114.42    224.91 o 
   4  14   5    15145.94    14484.28    408.76 o 
   6  14   5     2885.32     2809.05    124.68 o 
   8  14   5       87.52      119.96     44.80 o 
  10  14   5     2314.34     2207.49    131.21 o 
  12  14   5     5209.91     5258.52    174.66 o 
 -11  15   5     3737.70     3937.83    148.22 o 
  -9  15   5      935.96      798.12     70.50 o 
  -7  15   5     2343.40     2173.63     94.59 o 
  -5  15   5     9451.17     8885.29    265.21 o 
  -3  15   5     6636.81     6826.16    137.36 o 
  -1  15   5     1507.22     1539.48     54.21 o 
   1  15   5     1557.76     1583.79     55.01 o 
   3  15   5     6740.26     6843.83    205.84 o 
   5  15   5     9552.46     8862.32    254.28 o 
   7  15   5     2614.60     2312.09    114.48 o 
   9  15   5      881.30      861.35     87.58 o 
  11  15   5     3625.38     3348.70    287.10 o 
 -10  16   5     1309.84     1404.14     99.74 o 
  -8  16   5       76.55       55.53     46.49 o 
  -6  16   5      494.42      481.68     65.27 o 
  -4  16   5     1270.47     1331.46     79.56 o 
  -2  16   5     1967.67     1922.61     68.71 o 
   0  16   5      984.06      994.74     47.96 o 
   2  16   5     1993.79     1999.79    138.81 o 
   4  16   5     1238.97     1209.51     89.15 o 
   6  16   5      556.40      498.47     67.82 o 
   8  16   5       51.21       54.24     46.43 o 
  10  16   5     1383.63     1407.22    118.23 o 
  12  16   5     1066.00     1064.28     99.71 o 
 -11  17   5     2416.92     2666.26    163.48 o 
  -9  17   5     6445.79     6320.57    221.45 o 
  -7  17   5     3670.29     3398.92    193.71 o 
  -5  17   5     3406.75     3321.20    112.55 o 
  -3  17   5     5709.49     5723.88    125.28 o 
  -1  17   5     7923.30     7821.31    167.13 o 
   1  17   5     7839.42     7466.76    220.03 o 
   3  17   5     5644.25     5578.09    185.31 o 
   5  17   5     3376.13     3153.11    139.26 o 
   7  17   5     3793.68     3681.90    155.23 o 
   9  17   5     6303.89     6752.53    234.23 o 
  11  17   5     2394.46     2489.21    170.09 o 
 -10  18   5      226.10      232.83    151.12 o 
  -8  18   5      165.31      194.78     62.19 o 
  -6  18   5       77.64       21.28     48.54 o 
  -4  18   5       86.63       94.16     32.19 o 
  -2  18   5     1067.82     1108.27     56.24 o 
   0  18   5      958.37      942.20     51.45 o 
   2  18   5     1101.68     1240.45     99.32 o 
   4  18   5       94.89      129.38     55.18 o 
   6  18   5       83.03       43.57     49.79 o 
   8  18   5      169.10      189.77     70.95 o 
  10  18   5      217.69      211.84     85.10 o 
  -9  19   5     9475.84     9052.73    335.80 o 
  -7  19   5     5780.47     5418.02    200.75 o 
  -5  19   5      409.49      451.28     68.29 o 
  -3  19   5     4411.93     4156.49    123.28 o 
  -1  19   5     7783.81     7992.90    161.54 o 
   1  19   5     7526.41     7816.72    235.22 o 
   3  19   5     4406.60     4145.70    159.76 o 
   5  19   5      268.88      326.02     63.94 o 
   7  19   5     5760.69     5686.90    315.56 o 
   9  19   5     9400.61     9506.17    301.86 o 
  -8  20   5      464.19      664.80     99.14 o 
  -6  20   5      126.40      136.03     58.86 o 
  -4  20   5      239.57      254.50     55.32 o 
  -2  20   5      440.21      534.27     45.48 o 
   0  20   5      508.41      613.06     98.13 o 
   2  20   5      460.01      471.34     67.60 o 
   4  20   5      261.54      276.81     56.64 o 
   6  20   5      102.92      228.81     90.56 o 
   8  20   5      438.53      504.99     87.86 o 
  -7  21   5     1725.83     1760.24    233.02 o 
  -5  21   5      961.02      900.85     93.32 o 
  -3  21   5     1451.55     1340.01     79.14 o 
  -1  21   5     4964.68     5149.73    181.01 o 
   1  21   5     5024.28     4703.16    172.85 o 
   3  21   5     1440.30     1418.96    106.66 o 
   5  21   5      932.28      826.49     91.79 o 
   7  21   5     1796.92     1845.20    137.95 o 
  -6  22   5     1288.49     1218.70    114.21 o 
  -4  22   5     1842.32     2013.95    125.23 o 
  -2  22   5     1440.13     1546.86    179.99 o 
   0  22   5      543.60      556.69     73.79 o 
   2  22   5     1445.68     1536.47    111.02 o 
   4  22   5     1929.68     1950.76    128.46 o 
   6  22   5     1346.48     1433.82    125.74 o 
  -7  23   5      351.03      368.66     91.21 o 
  -5  23   5     4880.32     4866.43    350.30 o 
  -3  23   5     3668.03     3610.58    154.90 o 
  -1  23   5     1655.57     1835.70    159.78 o 
   1  23   5     1713.14     1839.94    155.68 o 
   3  23   5     3757.72     4016.11    172.97 o 
   5  23   5     4810.96     5071.40    291.84 o 
  -6  24   5     2062.44     1891.58    225.45 o 
  -4  24   5     9437.90     9739.27    317.84 o 
   0  24   5      122.26      150.94     74.60 o 
   2  24   5     3298.68     3446.35    223.44 o 
   4  24   5     9462.46    10154.81    324.95 o 
  -5  25   5     4630.23     4811.65    208.62 o 
  -1  25   5      888.33      932.44    136.07 o 
   1  25   5      964.21     1155.60    122.57 o 
   3  25   5     3136.12     3222.13    167.76 o 
   0  26   5      143.88      234.39    102.33 o 
   2  26   5     2212.72     2320.80    242.23 o 
   0   0   6     3731.52     3890.28    154.68 o 
   2   0   6     3709.98     3704.55     75.10 o 
   4   0   6    81550.80    85357.24   1088.40 o 
   6   0   6    11554.32    11008.32    152.52 o 
   8   0   6      838.28      753.23     36.98 o 
  10   0   6     1792.75     1935.55     78.65 o 
  12   0   6     8899.36     9447.44    438.13 o 
  14   0   6    10298.63    10859.89    513.28 o 
 -13   1   6     1411.40     1470.42    114.08 o 
 -11   1   6       85.52      144.36     39.05 o 
  -9   1   6     1537.45     1498.31     70.06 o 
  -7   1   6      897.08      872.49     36.19 o 
  -5   1   6     8919.62     9075.98    169.09 o 
  -3   1   6     4658.87     5161.05     88.28 o 
  -1   1   6     4683.55     4886.55     81.00 o 
   1   1   6     4622.27     4680.09    182.40 o 
   3   1   6     4736.35     5264.53     98.27 o 
   5   1   6     8938.51     9161.26    141.80 o 
   7   1   6      830.56      811.02     32.17 o 
   9   1   6     1463.83     1481.09     59.15 o 
  11   1   6       80.50       48.26     46.24 o 
  13   1   6     1461.11     1337.38    167.99 o 
 -14   2   6     5128.48     4609.86    309.35 o 
 -12   2   6     6553.96     6723.78    180.45 o 
 -10   2   6     4522.00     4453.91    130.46 o 
  -8   2   6     1659.84     1697.74     69.30 o 
  -6   2   6     5717.16     5666.23     89.63 o 
  -4   2   6    39356.89    41566.85    611.65 o 
  -2   2   6     3770.54     3650.63     60.82 o 
   0   2   6      732.92      753.58     36.54 o 
   2   2   6     3725.87     3398.16    147.20 o 
   4   2   6    39044.97    41469.52    533.42 o 
   6   2   6     6023.17     5977.68    102.94 o 
   8   2   6     1779.15     1791.43     71.69 o 
  10   2   6     4645.79     4576.67    112.91 o 
  12   2   6     6414.58     6726.58    289.93 o 
  14   2   6     5152.96     5161.63    317.38 o 
 -13   3   6      647.77      780.54    134.80 o 
 -11   3   6      614.60      710.71     59.48 o 
  -9   3   6     2685.11     2778.00     94.28 o 
  -7   3   6     4611.16     4461.48     99.45 o 
  -5   3   6    13487.24    13176.04    173.58 o 
  -3   3   6    15640.32    17585.20    242.97 o 
  -1   3   6     3771.31     3614.97     64.79 o 
   1   3   6     3595.51     3407.81     80.23 o 
   3   3   6    15570.06    17130.35    546.11 o 
   5   3   6    13704.66    13190.58    196.42 o 
   7   3   6     4713.96     4409.33     93.13 o 
   9   3   6     2582.86     2489.70     67.11 o 
  11   3   6      613.49      593.81     74.66 o 
  13   3   6      743.74      773.57    133.88 o 
 -14   4   6      476.65      626.17    197.27 o 
 -12   4   6      789.38      787.36     67.65 o 
 -10   4   6     5534.31     5244.45    147.18 o 
  -8   4   6    18529.21    17730.89    352.01 o 
  -6   4   6     4649.80     4365.24    190.22 o 
  -4   4   6     1704.83     1549.88     41.31 o 
  -2   4   6    14214.88    14614.95    233.10 o 
   0   4   6     9928.05    10138.73    145.63 o 
   2   4   6    14558.73    14830.91    259.28 o 
   4   4   6     1604.93     1516.29    109.35 o 
   6   4   6     4390.41     4137.38     81.27 o 
   8   4   6    18857.31    18586.69    421.48 o 
  10   4   6     5362.58     5216.06    147.37 o 
  12   4   6      794.05      800.20    131.15 o 
  14   4   6      481.66      676.71    134.07 o 
 -13   5   6      513.59      548.94     90.18 o 
 -11   5   6     3705.82     3780.89    124.31 o 
  -9   5   6    15740.47    15382.89    337.76 o 
  -7   5   6     6403.85     6158.97    149.98 o 
  -5   5   6     2671.50     2504.24     63.42 o 
  -3   5   6     3989.40     3937.02     82.53 o 
  -1   5   6    29762.18    31911.95    471.07 o 
   1   5   6    30133.31    31766.17    533.48 o 
   3   5   6     3560.79     3633.56     73.94 o 
   5   5   6     2881.43     2772.21     67.31 o 
   7   5   6     6400.43     6214.59    160.29 o 
   9   5   6    15843.71    15479.75    266.51 o 
  11   5   6     3551.04     3444.86    225.81 o 
  13   5   6      626.91      543.38    119.29 o 
 -14   6   6      106.61      163.85     79.16 o 
 -12   6   6      368.49      366.04     53.77 o 
 -10   6   6     3025.79     3035.32    108.47 o 
  -8   6   6    10977.25    10719.30    231.89 o 
  -6   6   6     2838.21     2676.88     85.27 o 
  -4   6   6      361.62      369.19     28.04 o 
  -2   6   6    16174.71    16673.47    262.09 o 
   0   6   6    23021.16    24325.11    364.66 o 
   2   6   6    16309.45    16580.32    290.64 o 
   4   6   6      357.70      359.92     26.83 o 
   6   6   6     2794.66     2725.25     69.79 o 
   8   6   6    10750.41    10175.56    213.55 o 
  10   6   6     3152.03     3190.74    106.20 o 
  12   6   6      303.01      484.83     99.41 o 
  14   6   6       70.80      234.39    106.89 o 
 -13   7   6      199.45      228.50     55.93 o 
 -11   7   6     1575.15     1697.52     92.77 o 
  -9   7   6    23688.81    23215.72    448.21 o 
  -7   7   6     7905.31     7810.13    180.11 o 
  -5   7   6      164.08      149.37     20.92 o 
  -3   7   6      736.49      818.23     36.46 o 
  -1   7   6    44463.80    46771.04    677.76 o 
   1   7   6    44081.63    45521.55    758.31 o 
   3   7   6      651.99      721.82     36.92 o 
   5   7   6      263.79      274.10     39.25 o 
   7   7   6     7718.71     7576.43    151.70 o 
   9   7   6    23462.59    22916.74    439.60 o 
  11   7   6     1540.79     1655.85    109.11 o 
  13   7   6      282.32      300.60    101.42 o 
 -14   8   6      981.66     1225.08    123.94 o 
 -12   8   6      901.72      719.68     69.97 o 
 -10   8   6     2306.41     2200.70     93.64 o 
  -8   8   6     2013.57     2107.71    104.03 o 
  -6   8   6     2608.30     2603.15    127.15 o 
  -4   8   6       94.74      105.03     19.63 o 
  -2   8   6     5635.01     5839.97    202.38 o 
   0   8   6     4659.45     4740.41    113.17 o 
   2   8   6     5602.33     5642.67    206.11 o 
   4   8   6       80.65       79.46     18.20 o 
   6   8   6     2522.65     2575.91     69.17 o 
   8   8   6     1976.44     2024.13    136.07 o 
  10   8   6     2408.46     2290.12     91.54 o 
  12   8   6      867.97      780.68    125.68 o 
 -13   9   6     1094.90     1237.33     98.15 o 
 -11   9   6      932.36      864.62     72.11 o 
  -9   9   6     9329.92     9165.51    220.56 o 
  -7   9   6     9642.03     9080.19    206.09 o 
  -5   9   6     2938.28     2797.71     74.36 o 
  -3   9   6     8330.76     8325.15    158.51 o 
  -1   9   6    14672.01    15104.38    277.02 o 
   1   9   6    15349.17    15564.41    336.36 o 
   3   9   6     8025.72     7809.78    134.63 o 
   5   9   6     3119.14     3073.17    114.65 o 
   7   9   6     9571.40     8958.84    166.06 o 
   9   9   6     9409.72     9625.61    356.69 o 
  11   9   6      977.65     1086.14     87.38 o 
  13   9   6     1125.56     1356.89    180.58 o 
 -12  10   6      594.07      645.66    138.35 o 
 -10  10   6     1446.10     1306.53     82.60 o 
  -8  10   6      674.12      789.16     87.17 o 
  -6  10   6     4112.08     3719.97     93.96 o 
  -4  10   6     1310.72     1274.55     54.05 o 
  -2  10   6     2006.78     2041.05     88.09 o 
   0  10   6      650.92      650.44     38.34 o 
   2  10   6     2065.26     1951.06     52.46 o 
   4  10   6     1309.65     1319.18    140.36 o 
   6  10   6     4044.14     3937.31    186.60 o 
   8  10   6      626.43      720.30     69.44 o 
  10  10   6     1431.83     1295.50    134.34 o 
  12  10   6      617.49      658.45     85.49 o 
 -13  11   6     5713.32     5786.70    194.48 o 
 -11  11   6     2829.96     2763.63    116.16 o 
  -9  11   6     1194.64     1277.53     80.28 o 
  -7  11   6     7478.16     7677.89    199.10 o 
  -5  11   6    14076.76    13709.66    238.58 o 
  -3  11   6    15060.76    15044.04    250.21 o 
  -1  11   6      270.74      250.99     28.52 o 
   1  11   6      183.29      192.59     21.47 o 
   3  11   6    15089.85    14996.30    384.34 o 
   5  11   6    14290.01    13702.26    584.69 o 
   7  11   6     7418.68     7325.55    220.42 o 
   9  11   6     1352.45     1351.11     95.27 o 
  11  11   6     2903.66     2862.70    113.77 o 
  13  11   6     5668.18     6300.92    359.15 o 
 -12  12   6     2962.40     2989.74    136.21 o 
 -10  12   6      928.12      996.61     78.73 o 
  -8  12   6      468.07      548.02     54.59 o 
  -6  12   6     7100.18     7158.99    175.28 o 
  -4  12   6     4324.66     4414.42    101.18 o 
  -2  12   6     7639.16     7708.20    166.38 o 
   0  12   6      109.43      147.32     21.35 o 
   2  12   6     7506.85     7369.58    134.42 o 
   4  12   6     4440.26     4376.08    151.35 o 
   6  12   6     7162.73     7304.34    218.03 o 
   8  12   6      389.35      542.82    131.88 o 
  10  12   6      853.55      890.10     86.70 o 
  12  12   6     2967.73     2864.42    122.58 o 
 -11  13   6     4120.64     4189.91    186.92 o 
  -9  13   6      772.36      850.39     71.16 o 
  -7  13   6     4034.65     4094.23    126.58 o 
  -5  13   6     9267.97     9409.20    189.06 o 
  -3  13   6    17750.13    17447.98    327.92 o 
  -1  13   6      542.66      607.14     41.52 o 
   1  13   6      625.32      690.90     37.51 o 
   3  13   6    17741.58    16560.56    396.22 o 
   5  13   6     9309.82     9023.67    488.29 o 
   7  13   6     3823.45     3632.62    218.34 o 
   9  13   6      931.90     1114.47     93.18 o 
  11  13   6     4146.16     4294.99    207.85 o 
  13  13   6     4832.95     4553.14    284.55 o 
 -12  14   6     3934.87     4247.45    162.02 o 
 -10  14   6     1275.49     1345.63    132.24 o 
  -8  14   6      757.53      673.03     64.48 o 
  -6  14   6     4164.48     3862.86    176.08 o 
  -4  14   6     7992.65     7459.15    366.91 o 
  -2  14   6     5844.84     5750.29    120.38 o 
   0  14   6      169.80      160.62     30.86 o 
   2  14   6     5605.03     5393.95    212.96 o 
   4  14   6     7950.83     8090.83    344.19 o 
   6  14   6     4294.42     3948.61    151.15 o 
   8  14   6      704.73      678.49    139.99 o 
  10  14   6     1172.13     1269.15    105.05 o 
  12  14   6     4014.50     4139.06    157.19 o 
 -11  15   6     1085.83     1013.67     91.63 o 
  -9  15   6      850.73      696.24     68.06 o 
  -7  15   6     1052.59     1024.34     73.53 o 
  -5  15   6     1828.75     1883.73    100.45 o 
  -3  15   6     7191.25     7045.84    142.70 o 
  -1  15   6     7416.38     6952.70    229.16 o 
   1  15   6     7679.04     7738.72    174.51 o 
   3  15   6     7114.43     6656.85    204.09 o 
   5  15   6     1775.07     1760.31    106.75 o 
   7  15   6      989.05      929.59     87.38 o 
   9  15   6      940.75     1122.19     99.79 o 
  11  15   6     1104.96     1262.72    117.67 o 
 -10  16   6     1770.16     1612.32    104.26 o 
  -8  16   6     5859.04     5712.37    169.30 o 
  -6  16   6     4728.84     4418.10    162.66 o 
  -4  16   6     1898.70     1864.75     67.51 o 
  -2  16   6     5918.99     5731.03    161.44 o 
   0  16   6     8552.20     8185.54    157.23 o 
   2  16   6     5769.37     5271.30    182.13 o 
   4  16   6     1950.67     1906.79    109.86 o 
   6  16   6     4755.27     4528.09    171.08 o 
   8  16   6     5741.32     5582.31    259.29 o 
  10  16   6     1703.59     1560.27    165.62 o 
 -11  17   6      280.37      255.18    143.55 o 
  -9  17   6     2539.63     2688.59    200.55 o 
  -7  17   6       92.67       76.88     69.04 o 
  -5  17   6     1689.05     1464.41    102.43 o 
  -3  17   6     1752.36     1875.52     67.35 o 
  -1  17   6      981.95     1073.60     54.22 o 
   1  17   6     1031.10      935.43    101.51 o 
   3  17   6     1767.08     1599.60    102.96 o 
   5  17   6     1647.10     1518.23    107.11 o 
   7  17   6       72.17       33.40     52.90 o 
   9  17   6     2562.97     2691.24    147.72 o 
  11  17   6      269.09      341.59    101.78 o 
 -10  18   6     4169.49     4174.59    262.48 o 
  -8  18   6    12525.73    12004.47    657.74 o 
  -6  18   6     2636.15     2747.15    131.33 o 
  -4  18   6      385.30      368.84     46.57 o 
  -2  18   6     5665.40     5393.54    142.91 o 
   0  18   6    15405.42    15572.24    311.27 o 
   2  18   6     5564.44     5434.81    243.42 o 
   4  18   6      501.38      539.71     82.90 o 
   6  18   6     2614.80     2676.10    145.92 o 
   8  18   6    12467.66    12181.40    350.63 o 
  10  18   6     4232.59     4868.31    207.25 o 
  -9  19   6     1414.74     1457.55    218.24 o 
  -7  19   6     1131.03      982.76    100.58 o 
  -5  19   6     1122.61     1121.54     94.59 o 
  -3  19   6      357.87      412.34     47.79 o 
  -1  19   6     2118.78     2077.34     73.21 o 
   1  19   6     2146.29     2215.51    116.03 o 
   3  19   6      381.50      338.77     57.45 o 
   5  19   6     1173.67     1139.98    123.94 o 
   7  19   6     1136.13      981.80    104.06 o 
   9  19   6     1355.81     1474.25    141.64 o 
  -8  20   6    11068.33    11107.57    334.96 o 
  -6  20   6     2066.20     2074.66    280.08 o 
  -4  20   6      592.42      707.73     61.78 o 
  -2  20   6     5653.64     5902.33    136.48 o 
   0  20   6    13380.97    13680.41    358.23 o 
   2  20   6     5804.40     5868.93    201.69 o 
   4  20   6      545.28      513.65     73.91 o 
   6  20   6     1946.91     1856.08    131.80 o 
   8  20   6    11384.90    11572.17    346.63 o 
  -7  21   6     1529.96     1413.47    124.01 o 
  -5  21   6      428.58      312.23     72.12 o 
  -3  21   6      441.99      465.15     54.12 o 
  -1  21   6     2806.24     2574.49    140.91 o 
   1  21   6     2775.48     2978.73    138.22 o 
   3  21   6      401.73      335.89     65.35 o 
   5  21   6      470.61      410.29     76.35 o 
   7  21   6     1549.72     1516.50    131.95 o 
  -6  22   6     1782.49     1831.40    174.74 o 
  -4  22   6     1754.51     1847.06    123.35 o 
  -2  22   6     5278.75     5054.74    182.22 o 
   0  22   6     4216.10     4479.85    234.48 o 
   2  22   6     5350.66     4663.27    189.33 o 
   4  22   6     1684.00     1683.28    209.76 o 
   6  22   6     1731.81     1913.18    144.92 o 
  -5  23   6     3347.13     3317.72    249.89 o 
  -3  23   6     1349.92     1326.98    155.59 o 
  -1  23   6     1289.86     1248.18    145.19 o 
   1  23   6     1195.32     1532.00    167.26 o 
   3  23   6     1288.89     1326.42    132.06 o 
   5  23   6     3296.73     3169.62    270.32 o 
  -4  24   6     4594.73     4833.69    196.14 o 
  -2  24   6     1011.40     1012.88    136.07 o 
   0  24   6      228.68      216.10     66.52 o 
   2  24   6     1059.67     1095.49    108.24 o 
   4  24   6     4688.63     5279.31    212.78 o 
  -1  25   6      152.10      180.76     94.85 o 
   1  25   6      183.14      104.29     73.14 o 
   3  25   6     4491.11     4575.74    200.97 o 
   0  26   6      150.30       87.37    105.79 o 
   2   0   7      280.11      295.25     24.28 o 
   4   0   7     1091.76     1135.75     38.29 o 
   6   0   7     9277.15     8764.29    141.08 o 
   8   0   7      327.17      322.30     37.49 o 
  10   0   7      160.73      206.42     36.36 o 
  12   0   7     1535.74     1614.71    114.01 o 
  14   0   7       40.41      -27.18     92.84 o 
 -13   1   7    12979.39    12975.10    484.37 o 
 -11   1   7     1206.62     1182.05    118.25 o 
  -9   1   7     2150.86     2254.55    103.50 o 
  -7   1   7     8918.53     8849.80    272.54 o 
  -5   1   7    25445.37    26430.53    362.14 o 
  -3   1   7    10297.63     9836.73    150.59 o 
  -1   1   7    19548.47    21714.27    291.19 o 
   1   1   7    19043.67    21094.87    649.54 o 
   3   1   7    10164.34     9902.04    166.68 o 
   5   1   7    25874.57    26790.17    364.31 o 
   7   1   7     9216.20     8972.89    146.37 o 
   9   1   7     2256.11     2189.92     83.91 o 
  11   1   7     1337.24     1328.81    112.25 o 
  13   1   7    12887.39    12674.62    567.82 o 
 -14   2   7      331.80      324.13     87.70 o 
 -12   2   7      598.66      636.26     61.52 o 
 -10   2   7      144.57      166.33     37.71 o 
  -8   2   7      741.82      722.44     52.94 o 
  -6   2   7     3716.85     3548.10    129.51 o 
  -4   2   7      720.13      825.36     41.67 o 
  -2   2   7       13.42        7.98     11.35 o 
   0   2   7     5020.50     4988.03    136.83 o 
   2   2   7       25.04       94.85     33.56 o 
   4   2   7      792.57      901.27     34.82 o 
   6   2   7     3727.98     3512.12     77.69 o 
   8   2   7      694.86      618.74     40.74 o 
  10   2   7      176.42      166.35     33.09 o 
  12   2   7      610.07      812.76     83.86 o 
  14   2   7      348.85      230.01    106.16 o 
 -13   3   7     2983.44     3049.58    155.38 o 
 -11   3   7     1015.00     1010.57     70.36 o 
  -9   3   7     3211.81     2966.75    103.04 o 
  -7   3   7     8917.48     8757.24    196.47 o 
  -5   3   7     9981.28    10148.35    154.27 o 
  -3   3   7     1625.80     1784.55     58.67 o 
  -1   3   7    15458.48    16318.43    226.96 o 
   1   3   7    15491.65    16127.62    250.04 o 
   3   3   7     1311.92     1411.07     96.49 o 
   5   3   7    10171.42    10064.69    172.95 o 
   7   3   7     9080.49     8870.33    148.85 o 
   9   3   7     3419.15     3282.39     87.49 o 
  11   3   7     1125.67     1251.11    122.67 o 
  13   3   7     2923.32     2992.32    226.00 o 
 -14   4   7     1875.87     2060.55    148.93 o 
 -12   4   7       39.34       53.03     37.34 o 
 -10   4   7     2543.26     2652.49    193.42 o 
  -8   4   7    12027.72    11846.67    252.14 o 
  -6   4   7    10308.79     9864.86    311.63 o 
  -4   4   7      107.15      134.42     19.88 o 
  -2   4   7     9168.13     8658.06    151.23 o 
   0   4   7    17944.18    18771.24    256.49 o 
   2   4   7     9146.00     8775.74    187.19 o 
   4   4   7      124.66      123.44     27.81 o 
   6   4   7    10607.11    10309.33    178.16 o 
   8   4   7    12012.12    11786.63    212.04 o 
  10   4   7     2403.36     2675.12    183.68 o 
  12   4   7       21.63       50.89     69.86 o 
  14   4   7     1856.17     1599.31    205.93 o 
 -13   5   7      363.30      285.40     57.00 o 
 -11   5   7     1517.80     1658.86     89.94 o 
  -9   5   7     6113.65     6033.75    158.24 o 
  -7   5   7    13842.01    13747.65    280.07 o 
  -5   5   7     1735.78     1737.94     51.12 o 
  -3   5   7     1435.80     1422.09     53.73 o 
  -1   5   7    19975.57    19686.59    304.83 o 
   1   5   7    20173.77    19867.22    298.57 o 
   3   5   7     1611.66     1622.17     45.75 o 
   5   5   7     1562.40     1512.27     67.00 o 
   7   5   7    13718.27    13825.50    268.36 o 
   9   5   7     5867.30     5654.04    168.26 o 
  11   5   7     1650.31     1564.47    167.81 o 
  13   5   7      346.92      431.56    106.71 o 
 -14   6   7     2032.78     2105.29    205.57 o 
 -12   6   7      263.60      303.70     52.02 o 
 -10   6   7     5135.20     5031.34    147.76 o 
  -8   6   7    28826.45    27339.15    536.14 o 
  -6   6   7     5462.98     4994.09    159.01 o 
  -4   6   7      933.01     1018.73     43.03 o 
  -2   6   7    17732.83    18630.12    290.53 o 
   0   6   7    66846.25    69776.15   1003.62 o 
   2   6   7    16974.73    17289.26    309.56 o 
   4   6   7      968.44      925.80     35.12 o 
   6   6   7     5568.40     5446.47    120.45 o 
   8   6   7    28446.94    27847.80    494.59 o 
  10   6   7     4872.53     4930.50    177.84 o 
  12   6   7      254.55      299.51     93.39 o 
 -13   7   7      766.62      937.65     84.93 o 
 -11   7   7      951.09     1076.82     79.52 o 
  -9   7   7     4671.23     4796.57    140.57 o 
  -7   7   7     5192.20     4668.15    129.07 o 
  -5   7   7     2383.45     2382.37     74.69 o 
  -3   7   7     4483.47     4383.21    113.45 o 
  -1   7   7    16439.24    17257.69    274.69 o 
   1   7   7    16817.35    17829.20    313.03 o 
   3   7   7     4582.44     4491.21    107.34 o 
   5   7   7     2223.17     2333.74     93.32 o 
   7   7   7     5079.84     4730.23    105.35 o 
   9   7   7     4592.39     4724.98    135.82 o 
  11   7   7     1006.93      941.38    137.35 o 
  13   7   7      747.14      814.43    145.56 o 
 -12   8   7       75.17      104.94     48.39 o 
 -10   8   7     6046.30     6247.64    181.25 o 
  -8   8   7    17951.88    17611.93    355.00 o 
  -6   8   7     7812.41     7234.89    171.15 o 
  -4   8   7     1099.74      996.59     47.69 o 
  -2   8   7     7644.98     7498.16    160.12 o 
   0   8   7    62111.44    64424.51   1057.34 o 
   2   8   7     7297.38     7085.13    127.26 o 
   4   8   7     1026.09      945.67     47.19 o 
   6   8   7     8058.28     7463.08    153.67 o 
   8   8   7    17492.13    17410.54    334.83 o 
  10   8   7     6128.97     5860.64    176.05 o 
  12   8   7      128.38       37.57     72.23 o 
 -13   9   7      482.61      522.88     75.46 o 
 -11   9   7      242.24      321.66     53.07 o 
  -9   9   7     2168.32     2108.44     99.93 o 
  -7   9   7      387.18      423.85     44.04 o 
  -5   9   7     2834.53     2915.69     78.23 o 
  -3   9   7     2175.06     2055.60     88.64 o 
  -1   9   7     1908.59     2257.37     74.36 o 
   1   9   7     1896.99     2198.82     87.14 o 
   3   9   7     2245.07     2292.01     70.19 o 
   5   9   7     2849.93     3070.21    117.22 o 
   7   9   7      365.60      344.11     34.66 o 
   9   9   7     2189.76     2141.35    106.79 o 
  11   9   7      253.67      183.77     79.98 o 
  13   9   7      489.86      559.25    123.12 o 
 -12  10   7     2314.20     2307.35    120.60 o 
 -10  10   7     1778.27     1777.87    137.79 o 
  -8  10   7     9207.10     9278.40    302.70 o 
  -6  10   7    12059.71    11066.67    248.37 o 
  -4  10   7     3826.24     3748.27     90.10 o 
  -2  10   7     9515.98     9390.50    169.26 o 
   0  10   7    22763.27    22767.35    402.29 o 
   2  10   7     9777.55     9700.55    165.90 o 
   4  10   7     3669.07     3622.92    131.36 o 
   6  10   7    12413.32    12444.42    315.35 o 
   8  10   7     9476.29     9313.19    261.80 o 
  10  10   7     1794.83     1836.71    111.68 o 
  12  10   7     2427.88     2710.87    213.96 o 
 -13  11   7      367.12      725.96    145.92 o 
 -11  11   7     1299.91     1389.73     94.55 o 
  -9  11   7      828.92      970.01     76.92 o 
  -7  11   7     1256.15     1337.64     74.97 o 
  -5  11   7     2715.73     2800.42     79.08 o 
  -3  11   7     1570.98     1691.61     56.41 o 
  -1  11   7     1056.60     1058.64     52.22 o 
   1  11   7     1159.65     1160.79     45.23 o 
   3  11   7     1583.53     1642.11    133.25 o 
   5  11   7     2914.57     2862.10    165.26 o 
   7  11   7     1205.17     1173.55     88.98 o 
   9  11   7      776.78      848.97     81.56 o 
  11  11   7     1345.01     1303.78     87.83 o 
 -12  12   7     4848.97     5045.23    176.38 o 
 -10  12   7      109.59      137.23     45.63 o 
  -8  12   7     1510.49     1440.25     95.06 o 
  -6  12   7    11976.57    11390.59    212.31 o 
  -4  12   7    10690.80    10772.79    224.27 o 
  -2  12   7     8961.88     8686.95    358.60 o 
   0  12   7        6.27        3.84     17.51 o 
   2  12   7     8972.55     8890.84    188.76 o 
   4  12   7    10707.55    10640.00    281.61 o 
   6  12   7    12064.02    12102.72    341.73 o 
   8  12   7     1669.56     1796.56    109.28 o 
  10  12   7       59.77      136.94     51.49 o 
  12  12   7     4806.88     4752.84    203.17 o 
 -11  13   7     1600.80     1808.69    110.23 o 
  -9  13   7      470.42      485.24     56.68 o 
  -7  13   7     1537.77     1625.20     85.34 o 
  -5  13   7     4898.49     4960.58    116.23 o 
  -3  13   7     2986.80     2829.32     90.68 o 
  -1  13   7      767.63      805.09     53.13 o 
   1  13   7      672.52      646.83     38.12 o 
   3  13   7     3050.45     2703.50    185.96 o 
   5  13   7     4857.24     4953.23    171.80 o 
   7  13   7     1443.77     1740.26    108.63 o 
   9  13   7      375.63      348.11     62.21 o 
  11  13   7     1658.02     1694.27    163.07 o 
 -12  14   7     3849.34     3760.05    290.20 o 
 -10  14   7      218.12      206.10     54.65 o 
  -8  14   7      514.81      432.46     53.54 o 
  -6  14   7     6827.06     6535.49    171.53 o 
  -4  14   7     2337.38     2269.42     95.39 o 
  -2  14   7     1970.37     1932.13     74.36 o 
   0  14   7      289.29      301.91     30.36 o 
   2  14   7     2039.19     1945.77     95.88 o 
   4  14   7     2266.40     2230.64    109.10 o 
   6  14   7     6697.24     6715.39    214.99 o 
   8  14   7      659.02      812.64    229.10 o 
  10  14   7      172.34      161.79     73.87 o 
  12  14   7     3749.41     4030.91    187.14 o 
 -11  15   7      521.51      624.63     80.50 o 
  -9  15   7     1992.40     2142.11    117.85 o 
  -7  15   7     5478.13     5409.99    158.35 o 
  -5  15   7     7368.91     7147.65    215.90 o 
  -3  15   7     5071.69     4705.61    127.45 o 
  -1  15   7     5036.36     4946.90    122.45 o 
   1  15   7     5287.72     4998.61    130.25 o 
   3  15   7     4815.95     4482.10    222.26 o 
   5  15   7     7137.00     7257.53    545.75 o 
   7  15   7     5445.55     5293.82    194.62 o 
   9  15   7     1935.41     2169.38    134.24 o 
  11  15   7      525.30      522.04     92.00 o 
 -10  16   7     1725.19     1944.99    113.46 o 
  -8  16   7      436.61      475.57     63.38 o 
  -6  16   7     1536.41     1498.44    102.09 o 
  -4  16   7      124.47      136.53     34.61 o 
  -2  16   7      923.36      911.20     51.21 o 
   0  16   7     4048.97     3852.97    146.36 o 
   2  16   7      966.37      868.87     78.55 o 
   4  16   7      119.65      106.32     44.63 o 
   6  16   7     1507.33     1526.51    109.36 o 
   8  16   7      464.47      683.79     84.14 o 
  10  16   7     1777.74     1901.79    205.29 o 
 -11  17   7      455.99      484.46    151.39 o 
  -9  17   7     6974.76     6886.42    247.43 o 
  -7  17   7    10522.83    10520.72    344.29 o 
  -5  17   7      136.39      145.74     35.70 o 
  -3  17   7     1106.45     1126.00     58.19 o 
  -1  17   7    13392.74    13705.36    241.34 o 
   1  17   7    13342.43    12660.17    332.91 o 
   3  17   7     1094.52      961.54     85.48 o 
   5  17   7      159.34      182.03     65.66 o 
   7  17   7    10614.32    10642.11    312.89 o 
   9  17   7     6991.04     7451.73    255.72 o 
  -8  18   7      107.97       47.81     61.61 o 
  -6  18   7     4315.17     4790.75    179.20 o 
  -4  18   7       73.91      100.26     35.77 o 
  -2  18   7     1834.64     2088.57     73.53 o 
   0  18   7      226.42      305.43     54.36 o 
   2  18   7     1816.71     2004.92    174.19 o 
   4  18   7       75.66       81.35     45.79 o 
   6  18   7     4315.62     4061.74    170.52 o 
   8  18   7      112.79      137.59     65.17 o 
  10  18   7     1000.23      983.52    161.06 o 
  -9  19   7     9256.76     9360.77    305.26 o 
  -7  19   7    10366.46    10633.62    314.33 o 
  -5  19   7      237.27      227.58     43.42 o 
  -3  19   7     1033.56     1001.45     59.97 o 
  -1  19   7    19055.82    18859.88    371.00 o 
   1  19   7    18891.31    18042.33    447.42 o 
   3  19   7     1233.84     1210.25     98.39 o 
   5  19   7      248.29      294.46    105.61 o 
   7  19   7    10318.87    10131.18    310.79 o 
   9  19   7     9504.62     9952.14    319.03 o 
  -8  20   7     1239.82     1331.82    127.70 o 
  -6  20   7     2373.48     2439.09    201.55 o 
  -4  20   7       17.99       33.99     36.60 o 
  -2  20   7     2461.93     2696.35     88.17 o 
   0  20   7     1560.40     1715.75    110.66 o 
   2  20   7     2436.96     2604.20    129.61 o 
   4  20   7       14.85      -44.08     44.08 o 
   6  20   7     2499.44     2468.40    148.99 o 
   8  20   7     1288.64     1262.57    154.50 o 
  -7  21   7     8570.78     8255.89    276.85 o 
  -5  21   7      313.85      145.65     58.95 o 
  -3  21   7      420.57      540.60     87.48 o 
  -1  21   7    10080.18    10874.02    810.96 o 
   1  21   7    10141.87    10274.10    300.21 o 
   3  21   7      468.21      443.53     71.56 o 
   5  21   7      276.73      289.61     68.35 o 
   7  21   7     8461.78     8478.00    288.40 o 
  -6  22   7      276.77      178.06    113.82 o 
  -4  22   7      627.84      665.76     85.18 o 
  -2  22   7     1256.99     1119.04    136.80 o 
   0  22   7     2660.51     2719.26    194.44 o 
   2  22   7     1138.90     1108.40    103.42 o 
   4  22   7      599.57      574.22    126.13 o 
   6  22   7      246.90      281.60     81.77 o 
  -5  23   7     1389.62     1405.20    122.24 o 
  -3  23   7      861.09      765.17     94.94 o 
  -1  23   7     1191.25     1275.36    153.22 o 
   1  23   7     1163.11     1087.69    104.60 o 
   3  23   7      852.40      772.62     98.51 o 
   5  23   7     1369.69     1381.79    127.23 o 
  -4  24   7     4247.00     4839.33    298.96 o 
  -2  24   7      547.28      801.84    134.98 o 
   0  24   7      990.89     1199.35    111.30 o 
   2  24   7      563.42      439.44    107.07 o 
   4  24   7     4290.29     4487.47    285.10 o 
  -1  25   7      205.16      364.81    123.12 o 
   1  25   7      186.73      206.45     76.63 o 
   0   0   8    21263.98    22975.80    701.34 o 
   2   0   8     7839.83     7891.21    163.26 o 
   4   0   8    14099.65    14352.11    212.46 o 
   6   0   8    11930.07    11583.65    179.91 o 
   8   0   8    18657.12    17900.23    354.74 o 
  10   0   8     1170.73     1259.03     74.98 o 
  12   0   8     2978.92     2876.68    164.07 o 
 -13   1   8       90.09       85.61     59.61 o 
 -11   1   8     2859.56     3026.87    210.13 o 
  -9   1   8      566.52      599.87     53.56 o 
  -7   1   8     4512.46     4441.05    121.90 o 
  -5   1   8     7199.97     6976.29    117.25 o 
  -3   1   8     6286.24     6332.00    109.27 o 
  -1   1   8      849.10      795.45     48.00 o 
   1   1   8      932.11      909.46     79.53 o 
   3   1   8     6425.01     6454.95    141.24 o 
   5   1   8     6967.01     6697.60    126.29 o 
   7   1   8     4477.43     4353.56    102.26 o 
   9   1   8      609.55      699.08     55.03 o 
  11   1   8     2872.09     3069.02    110.28 o 
  13   1   8       92.01       82.98    125.31 o 
 -14   2   8     4790.91     5498.53    306.62 o 
 -12   2   8     1127.36     1149.11     80.75 o 
 -10   2   8      976.67     1176.18     80.17 o 
  -8   2   8     9361.45     8855.54    204.70 o 
  -6   2   8    10029.05     9876.02    181.26 o 
  -4   2   8     7862.88     8208.32    150.00 o 
  -2   2   8    12224.39    12453.19    168.39 o 
   0   2   8    16582.39    18001.10    322.34 o 
   2   2   8    12491.25    12740.10    418.98 o 
   4   2   8     7475.66     8022.29    170.36 o 
   6   2   8    10323.87    10207.33    162.91 o 
   8   2   8     9424.15     8875.61    172.26 o 
  10   2   8      931.20      937.27    104.93 o 
  12   2   8     1128.58     1032.93     99.59 o 
 -13   3   8      873.72      805.01    116.74 o 
 -11   3   8      122.86      118.27     39.29 o 
  -9   3   8     2161.45     2106.96     86.22 o 
  -7   3   8     5690.28     5337.71    139.45 o 
  -5   3   8      316.61      360.65     28.42 o 
  -3   3   8     1696.79     1811.75     48.01 o 
  -1   3   8     4570.43     4557.96     89.50 o 
   1   3   8     4532.42     4536.91     96.86 o 
   3   3   8     1839.43     2212.54    118.93 o 
   5   3   8      278.55      303.25     27.91 o 
   7   3   8     5575.61     5349.53    104.25 o 
   9   3   8     2138.80     2190.26     85.13 o 
  11   3   8      143.24      158.35     48.05 o 
  13   3   8      849.82      920.04    162.16 o 
 -14   4   8     2232.91     2276.39    211.95 o 
 -12   4   8      423.96      426.21     74.05 o 
 -10   4   8      582.63      728.32     69.69 o 
  -8   4   8     9036.27     9026.12    208.65 o 
  -6   4   8     4275.58     4312.87    116.41 o 
  -4   4   8      706.47      596.73     34.53 o 
  -2   4   8     6597.20     6624.69    125.23 o 
   0   4   8    23456.61    23869.76    323.19 o 
   2   4   8     6678.86     6670.31    140.32 o 
   4   4   8      652.05      651.30     53.81 o 
   6   4   8     3868.20     3925.16    134.90 o 
   8   4   8     9184.76     9018.00    190.93 o 
  10   4   8      595.97      580.22    106.89 o 
  12   4   8      396.56      365.17    105.25 o 
 -13   5   8      275.34      288.07     59.14 o 
 -11   5   8     1462.05     1597.01     90.90 o 
  -9   5   8     7515.31     7560.48    188.01 o 
  -7   5   8    19906.20    19165.12    371.00 o 
  -5   5   8      393.72      419.50     29.80 o 
  -3   5   8     1256.25     1227.10     46.21 o 
  -1   5   8    26863.25    28079.60    422.13 o 
   1   5   8    26994.45    27296.76    407.76 o 
   3   5   8     1261.76     1260.29     52.73 o 
   5   5   8      347.19      393.22     39.70 o 
   7   5   8    20302.37    18700.10    887.50 o 
   9   5   8     7495.59     7342.16    181.11 o 
  11   5   8     1288.73     1510.29    172.55 o 
  13   5   8      286.10      304.25    112.36 o 
 -12   6   8      686.54      706.89     71.34 o 
 -10   6   8     4333.11     4367.96    137.85 o 
  -8   6   8     8482.80     7932.17    193.06 o 
  -6   6   8     3954.34     3962.49    112.18 o 
  -4   6   8      825.18      786.60     41.07 o 
  -2   6   8     5759.27     5708.97    113.57 o 
   0   6   8     7628.59     7397.31    131.78 o 
   2   6   8     6019.83     5948.02    147.67 o 
   4   6   8      912.46      926.21     42.69 o 
   6   6   8     3716.28     3773.33     91.30 o 
   8   6   8     8268.20     8105.72    182.68 o 
  10   6   8     4478.57     4729.39    174.14 o 
  12   6   8      707.90      724.32    130.24 o 
 -13   7   8      394.44      359.14     66.33 o 
 -11   7   8      230.62      272.98     48.80 o 
  -9   7   8    11076.46    10871.60    246.84 o 
  -7   7   8    21987.26    20469.55    408.81 o 
  -5   7   8      732.14      845.01     44.97 o 
  -3   7   8     1035.57     1073.28     44.39 o 
  -1   7   8    22406.85    22956.68    354.93 o 
   1   7   8    22395.83    22774.73    400.10 o 
   3   7   8      849.66      911.39     45.32 o 
   5   7   8      629.76      663.66     60.11 o 
   7   7   8    22721.37    22045.64    343.30 o 
   9   7   8    10954.09    10635.87    250.34 o 
  11   7   8      170.35      149.21     63.29 o 
  13   7   8      398.35      310.27    114.37 o 
 -12   8   8     1236.17     1274.74     93.08 o 
 -10   8   8     1618.59     1583.99     90.12 o 
  -8   8   8     1724.44     1666.65    106.67 o 
  -6   8   8      804.77      839.45     56.02 o 
  -4   8   8      216.06      247.58     27.31 o 
  -2   8   8     6721.32     6532.48    127.57 o 
   0   8   8     1726.68     1687.29     59.91 o 
   2   8   8     6939.95     7074.35    146.11 o 
   4   8   8      227.60      302.97     61.01 o 
   6   8   8      756.68      756.44     44.67 o 
   8   8   8     1658.80     1720.27     75.76 o 
  10   8   8     1648.95     1468.67    136.53 o 
  12   8   8     1280.48     1495.15    179.85 o 
 -13   9   8     2135.92     2338.56    128.28 o 
 -11   9   8      560.18      535.22     65.27 o 
  -9   9   8    10374.68    10326.99    243.94 o 
  -7   9   8    12249.74    11490.22    256.54 o 
  -5   9   8     3063.55     2733.12     77.48 o 
  -3   9   8     1336.78     1558.42     53.64 o 
  -1   9   8    21078.53    21157.97    381.33 o 
   1   9   8    21338.02    21486.83    381.94 o 
   3   9   8     1332.88     1411.42     57.31 o 
   5   9   8     2942.60     2507.20    107.76 o 
   7   9   8    12304.56    12108.88    289.95 o 
   9   9   8    10429.44    10605.61    317.20 o 
  11   9   8      605.72      641.88     79.10 o 
 -12  10   8     1091.28     1122.09     95.65 o 
 -10  10   8      350.79      374.57     89.23 o 
  -8  10   8       35.29       37.80     29.30 o 
  -6  10   8     1386.24     1375.02     60.68 o 
  -4  10   8     1296.77     1176.79     52.55 o 
  -2  10   8     5724.11     5807.58    119.03 o 
   0  10   8      271.96      352.87     34.65 o 
   2  10   8     5765.30     5809.00    115.33 o 
   4  10   8     1266.56     1135.27     78.77 o 
   6  10   8     1392.50     1358.05     99.77 o 
   8  10   8       38.48       58.60     67.40 o 
  10  10   8      360.16      401.12     89.47 o 
  12  10   8     1064.85     1176.86    165.99 o 
 -11  11   8     1214.84     1306.99    135.23 o 
  -9  11   8     3058.80     2797.02    109.67 o 
  -7  11   8     8005.63     7646.04    190.99 o 
  -5  11   8     6184.67     6431.89    137.55 o 
  -3  11   8     9870.09     9918.44    185.79 o 
  -1  11   8    15536.48    15434.05    375.72 o 
   1  11   8    15087.36    15012.04    246.76 o 
   3  11   8    10103.84    10245.02    271.24 o 
   5  11   8     6245.08     6320.76    195.98 o 
   7  11   8     7899.90     7785.44    476.71 o 
   9  11   8     2909.01     2807.79    279.90 o 
  11  11   8     1203.45     1314.49    179.85 o 
 -12  12   8     1153.66     1191.20    102.17 o 
 -10  12   8     2205.27     2407.61    111.20 o 
  -8  12   8     1500.19     1627.60     88.81 o 
  -6  12   8     5482.58     5570.02    128.14 o 
  -4  12   8      344.88      448.00     38.33 o 
  -2  12   8    14665.55    14212.05    278.13 o 
   0  12   8     1350.64     1244.55     69.01 o 
   2  12   8    15259.95    14566.21    428.92 o 
   4  12   8      314.12      363.07     53.64 o 
   6  12   8     5350.31     5138.52    179.43 o 
   8  12   8     1342.77     1303.95    154.22 o 
  10  12   8     2358.09     2286.91    126.70 o 
  12  12   8     1219.20     1379.36    126.22 o 
 -11  13   8     1656.09     1867.87    114.23 o 
  -9  13   8     1694.31     1760.65     97.55 o 
  -7  13   8     4226.74     4027.06    130.50 o 
  -5  13   8     4669.60     4654.06    149.79 o 
  -3  13   8     4224.00     4233.45    190.62 o 
  -1  13   8     3870.89     3665.07    194.83 o 
   1  13   8     3542.88     3546.69    103.62 o 
   3  13   8     4083.74     3882.06    145.49 o 
   5  13   8     4755.88     4730.24    177.20 o 
   7  13   8     4536.73     4447.91    167.86 o 
   9  13   8     1483.05     1379.32    108.87 o 
  11  13   8     1557.01     1305.78    115.05 o 
 -10  14   8     2614.76     2771.12    121.26 o 
  -8  14   8     2129.48     2189.35    102.99 o 
  -6  14   8     9200.04     9132.14    218.18 o 
  -4  14   8     2508.11     2386.37     87.89 o 
  -2  14   8     6453.74     6350.43    154.48 o 
   0  14   8     3382.01     3350.81     86.62 o 
   2  14   8     6678.54     6205.53    330.15 o 
   4  14   8     2539.49     2632.53    183.59 o 
   6  14   8     8969.24     8928.39    264.78 o 
   8  14   8     2010.77     1943.19    330.42 o 
  10  14   8     2799.92     2877.34    145.81 o 
 -11  15   8     1131.98     1073.62    183.68 o 
  -9  15   8     1151.37     1104.17     84.27 o 
  -7  15   8     3192.89     3149.95    159.47 o 
  -5  15   8     1397.84     1475.47     84.13 o 
  -3  15   8     2306.55     2209.62     84.37 o 
  -1  15   8     1361.33     1312.63     58.01 o 
   1  15   8     1178.75     1315.54     66.37 o 
   3  15   8     2121.39     2157.44    123.67 o 
   5  15   8     1486.04     1429.18    102.32 o 
   7  15   8     3362.69     3150.68    145.04 o 
   9  15   8     1101.44     1095.41    104.88 o 
  11  15   8     1093.89     1078.44    117.97 o 
 -10  16   8     2644.53     2492.54    127.38 o 
  -8  16   8     7815.98     7753.60    208.95 o 
  -6  16   8     4142.98     4214.68    163.04 o 
  -4  16   8     1710.90     1755.60     83.23 o 
  -2  16   8     3989.23     3978.24    102.08 o 
   0  16   8    15514.69    14977.04    302.17 o 
   2  16   8     3866.95     3610.50    145.55 o 
   4  16   8     1635.16     1749.05    111.98 o 
   6  16   8     4246.53     3927.52    162.36 o 
   8  16   8     7916.18     7408.56    248.04 o 
  10  16   8     2724.95     2794.54    282.36 o 
  -9  17   8     1132.31     1089.03     92.92 o 
  -7  17   8      600.04      767.04     84.55 o 
  -5  17   8      373.00      380.24    111.36 o 
  -3  17   8     2161.35     2153.52     76.25 o 
  -1  17   8      841.67      914.09     56.60 o 
   1  17   8      789.51      797.33     77.90 o 
   3  17   8     2208.83     2034.48    348.48 o 
   5  17   8      353.42      232.70     57.99 o 
   7  17   8      564.16      564.56    155.41 o 
   9  17   8     1166.20      987.82    108.94 o 
  -8  18   8     7335.94     7198.71    250.69 o 
  -6  18   8     3597.45     3683.69    291.11 o 
  -4  18   8       58.97       84.70     35.33 o 
  -2  18   8     4177.02     4126.35    114.79 o 
   0  18   8    20553.59    19529.37    475.26 o 
   2  18   8     4113.79     4169.29    163.54 o 
   4  18   8       54.65       77.62     52.62 o 
   6  18   8     3757.12     3808.14    181.58 o 
   8  18   8     7385.84     6923.93    248.10 o 
  -7  19   8     1601.92     1626.38    275.25 o 
  -5  19   8     1298.05     1222.44     81.21 o 
  -3  19   8     3179.60     3322.52     98.63 o 
  -1  19   8     2138.56     2184.89     94.44 o 
   1  19   8     2060.99     2224.34    124.90 o 
   3  19   8     3138.95     3266.63    147.61 o 
   5  19   8     1314.74     1173.38    108.39 o 
   7  19   8     1630.96     1475.21    139.90 o 
  -8  20   8     7975.97     8072.05    385.42 o 
  -6  20   8     5350.98     5096.22    201.36 o 
  -4  20   8      134.04       84.95     41.14 o 
  -2  20   8     5435.21     5416.10    192.53 o 
   0  20   8    15088.21    15567.34    475.89 o 
   2  20   8     5595.54     5657.28    204.75 o 
   4  20   8      179.20      182.16     64.75 o 
   6  20   8     5203.58     4899.61    203.12 o 
  -7  21   8      782.35      881.56    274.79 o 
  -5  21   8      552.79      509.28     80.44 o 
  -3  21   8      479.12      609.52     77.82 o 
  -1  21   8     2079.60     2343.94    151.30 o 
   1  21   8     2024.20     2067.42    170.64 o 
   3  21   8      429.10      444.67     75.84 o 
   5  21   8      570.50      549.24    140.72 o 
  -6  22   8     2861.95     2922.36    201.83 o 
  -4  22   8      179.17      141.88     66.82 o 
  -2  22   8     1681.54     2097.27    178.21 o 
   0  22   8     3140.28     3155.86    152.09 o 
   2  22   8     1675.45     1842.36    130.56 o 
   4  22   8      157.92      204.70     72.29 o 
  -5  23   8     1701.63     1776.44    139.77 o 
  -3  23   8      317.23      267.77     99.77 o 
  -1  23   8     2538.43     2549.86    145.29 o 
   1  23   8     2636.15     2660.61    154.26 o 
   3  23   8      364.62      645.49    154.22 o 
  -2  24   8     1396.75     1662.97    182.40 o 
   0  24   8      583.05      614.33     95.53 o 
   2  24   8     1284.29     1397.39    185.87 o 
   2   0   9    27826.90    28177.60    490.22 o 
   4   0   9      980.94      916.97     39.41 o 
   6   0   9    21717.67    21104.22    343.21 o 
   8   0   9        5.21       32.60     25.40 o 
  10   0   9     5242.70     5049.74    148.40 o 
  12   0   9      604.15      660.80     86.67 o 
 -13   1   9     3500.43     3696.82    269.04 o 
 -11   1   9     2309.20     2586.46    104.44 o 
  -9   1   9     4268.13     3903.44    123.81 o 
  -7   1   9    14401.84    13655.81    282.53 o 
  -5   1   9     7972.75     7777.60    132.26 o 
  -3   1   9     5146.13     4794.98    183.39 o 
  -1   1   9     8749.35     8774.48    219.07 o 
   1   1   9     8581.63     8719.40    321.76 o 
   3   1   9     4970.84     4384.56    446.60 o 
   5   1   9     8093.22     7932.69    147.02 o 
   7   1   9    14271.16    13520.20    239.80 o 
   9   1   9     4151.50     3856.12    163.32 o 
  11   1   9     2254.77     2324.90    100.44 o 
  13   1   9     3486.31     3454.88    338.17 o 
 -12   2   9     1121.05     1293.80     87.06 o 
 -10   2   9     3048.28     3060.09    147.83 o 
  -8   2   9     1442.82     1436.95     76.06 o 
  -6   2   9     9384.56     9013.07    211.65 o 
  -4   2   9       30.21       63.25     17.73 o 
  -2   2   9    11088.15    11327.10    158.21 o 
   0   2   9      207.30      220.16     29.24 o 
   2   2   9    11141.80    11204.08    390.52 o 
   4   2   9       46.95       76.30     21.53 o 
   6   2   9     9185.97     8937.58    151.39 o 
   8   2   9     1357.71     1396.79     59.30 o 
  10   2   9     3211.87     3204.90    111.66 o 
  12   2   9     1160.04     1203.89    108.80 o 
 -13   3   9     2440.76     2507.56    252.45 o 
 -11   3   9     1615.92     1720.55     94.08 o 
  -9   3   9     2889.98     2812.30    104.20 o 
  -7   3   9     5669.15     5858.05    150.93 o 
  -5   3   9     3434.57     3310.83     81.57 o 
  -3   3   9     4092.20     3878.86    147.70 o 
  -1   3   9    15838.46    15911.17    229.32 o 
   1   3   9    15692.77    16292.57    416.47 o 
   3   3   9     4200.25     4190.15    188.97 o 
   5   3   9     3303.90     3049.68    135.32 o 
   7   3   9     5602.20     5661.90    124.36 o 
   9   3   9     2861.14     2873.13    101.92 o 
  11   3   9     1521.48     1432.60    110.78 o 
  13   3   9     2390.00     2346.79    236.39 o 
 -12   4   9     1943.23     1971.17    106.57 o 
 -10   4   9     1236.73     1052.25     74.28 o 
  -8   4   9     3460.30     3462.15    112.89 o 
  -6   4   9     5899.28     5917.84    150.00 o 
  -4   4   9     1245.61     1259.79     47.71 o 
  -2   4   9     9066.46     8855.79    216.66 o 
   0   4   9     9955.83     9805.64    170.11 o 
   2   4   9     8941.66     9050.63    183.46 o 
   4   4   9     1143.70     1346.36     86.09 o 
   6   4   9     5901.10     6033.77    131.03 o 
   8   4   9     3509.28     3551.54    110.51 o 
  10   4   9     1315.59     1329.24     95.94 o 
  12   4   9     1916.97     1967.40    207.76 o 
 -13   5   9     1041.84     1061.99     90.38 o 
 -11   5   9     2660.51     2773.35    185.79 o 
  -9   5   9      794.73      722.86     61.19 o 
  -7   5   9     7990.53     7489.68    309.56 o 
  -5   5   9      873.50      871.91     52.79 o 
  -3   5   9     5137.62     4907.23    106.12 o 
  -1   5   9     8791.86     8568.20    393.33 o 
   1   5   9     8830.00     8524.84    558.07 o 
   3   5   9     5369.99     5415.65    122.38 o 
   5   5   9      835.27      862.65     45.31 o 
   7   5   9     7812.08     7960.06    153.86 o 
   9   5   9      819.35      799.48     57.73 o 
  11   5   9     2732.63     2684.97    207.57 o 
  13   5   9     1048.68     1077.27    184.96 o 
 -12   6   9     1200.06     1203.21    144.39 o 
 -10   6   9     1362.61     1512.64     88.82 o 
  -8   6   9    10730.85    10253.84    237.88 o 
  -6   6   9     5432.64     5468.26    147.15 o 
  -4   6   9     4242.97     3945.29     94.52 o 
  -2   6   9     6307.54     6352.37    123.69 o 
   0   6   9    13965.34    14699.62    334.63 o 
   2   6   9     5950.89     5921.30    207.28 o 
   4   6   9     4408.66     4157.14     89.96 o 
   6   6   9     5678.82     6132.55    126.69 o 
   8   6   9    11053.45    10663.82    226.60 o 
  10   6   9     1332.32     1469.62    165.44 o 
  12   6   9     1187.06     1100.07    167.26 o 
 -13   7   9      736.61      835.70    101.72 o 
 -11   7   9     2538.90     2609.78    140.78 o 
  -9   7   9      973.72      984.80     71.21 o 
  -7   7   9     3517.78     3462.30    111.27 o 
  -5   7   9     2783.91     2613.52     97.37 o 
  -3   7   9     1647.61     1679.49     74.95 o 
  -1   7   9     4126.13     4093.13    106.87 o 
   1   7   9     4368.19     4258.14    105.28 o 
   3   7   9     1764.49     1804.49     64.67 o 
   5   7   9     2697.94     2573.15    107.48 o 
   7   7   9     3432.73     3425.81     90.66 o 
   9   7   9      988.23     1076.98    162.98 o 
  11   7   9     2659.58     2915.71    221.25 o 
 -12   8   9     1153.17     1247.70     99.73 o 
 -10   8   9     2114.50     2154.00    130.53 o 
  -8   8   9     7241.45     6857.73    180.06 o 
  -6   8   9     7371.79     6824.54    168.52 o 
  -4   8   9     3532.63     3320.13     86.50 o 
  -2   8   9     4791.49     4770.34    253.02 o 
   0   8   9     4758.65     4939.79    120.26 o 
   2   8   9     4623.43     4849.36    114.70 o 
   4   8   9     3741.82     3727.63    173.74 o 
   6   8   9     7366.56     6715.03    140.52 o 
   8   8   9     7257.94     7109.39    147.94 o 
  10   8   9     2114.73     2137.74    135.71 o 
  12   8   9     1146.53     1293.78    180.76 o 
 -11   9   9      342.73      427.59     61.46 o 
  -9   9   9      711.71      723.56     70.03 o 
  -7   9   9      156.10       55.81     28.92 o 
  -5   9   9      197.46      204.50     28.58 o 
  -3   9   9      711.68      702.62     41.57 o 
  -1   9   9      165.54      139.00     32.24 o 
   1   9   9      173.64      192.27     28.63 o 
   3   9   9      683.42      627.91     44.37 o 
   5   9   9      175.89      225.70     60.01 o 
   7   9   9      160.91      131.14     28.91 o 
   9   9   9      726.97      621.55     89.29 o 
  11   9   9      346.99      211.40     93.03 o 
 -12  10   9     1342.41     1368.67    104.60 o 
 -10  10   9     2941.31     2979.96    119.03 o 
  -8  10   9     7169.49     7443.80    189.96 o 
  -6  10   9     6868.45     6368.90    140.36 o 
  -4  10   9     3591.04     3582.25     91.94 o 
  -2  10   9     4065.87     4521.96    119.82 o 
   0  10   9    23789.66    22258.13   1161.00 o 
   2  10   9     3951.22     4214.91    113.95 o 
   4  10   9     3589.82     3587.50    136.04 o 
   6  10   9     6678.51     6389.84    409.13 o 
   8  10   9     7032.61     6806.80    247.98 o 
  10  10   9     2783.57     2760.52    129.92 o 
  12  10   9     1334.66     1496.61    195.17 o 
 -11  11   9     2152.35     2341.89    121.49 o 
  -9  11   9     1923.65     1956.11    100.80 o 
  -7  11   9     6148.05     6255.56    168.61 o 
  -5  11   9     4728.69     4728.03    113.87 o 
  -3  11   9     5873.82     5794.82    144.88 o 
  -1  11   9     6416.57     5883.42    275.66 o 
   1  11   9     6678.91     6601.78    132.34 o 
   3  11   9     5898.46     5800.02    183.83 o 
   5  11   9     4594.27     4622.59    165.99 o 
   7  11   9     6005.58     6206.29    192.85 o 
   9  11   9     2008.71     2012.07    119.34 o 
  11  11   9     2243.82     2241.76    143.69 o 
 -12  12   9     1094.90     1159.53    198.45 o 
 -10  12   9     5122.76     5036.74    164.88 o 
  -8  12   9     4562.22     4686.93    157.63 o 
  -6  12   9     5764.52     5741.62    134.03 o 
  -4  12   9      849.19      933.39     76.49 o 
  -2  12   9    10882.92    11039.94    231.80 o 
   0  12   9    17063.08    16948.08    321.28 o 
   2  12   9    10491.52    10706.70    226.45 o 
   4  12   9      864.57      849.04    117.01 o 
   6  12   9     5933.75     6043.11    200.17 o 
   8  12   9     4740.73     4344.22    170.50 o 
  10  12   9     4830.10     4952.02    253.45 o 
 -11  13   9     2287.04     1993.44    142.65 o 
  -9  13   9     5161.49     5015.26    159.31 o 
  -7  13   9     9331.52     9181.38    224.68 o 
  -5  13   9     3574.35     3666.43    128.56 o 
  -3  13   9     7951.36     8019.87    266.38 o 
  -1  13   9     7113.17     7093.35    218.43 o 
   1  13   9     7382.75     7159.84    170.25 o 
   3  13   9     8203.30     8076.47    239.19 o 
   5  13   9     3477.10     3637.57    290.93 o 
   7  13   9     8923.61     8896.78    267.56 o 
   9  13   9     5347.74     5140.84    272.51 o 
  11  13   9     2493.95     2596.55    151.96 o 
 -10  14   9     2651.58     2585.14    127.06 o 
  -8  14   9     3107.46     3241.16    122.65 o 
  -6  14   9     8423.81     8353.15    249.63 o 
  -4  14   9      531.82      509.63     49.62 o 
  -2  14   9     7901.65     7783.83    181.14 o 
   0  14   9     3860.85     3628.35    111.10 o 
   2  14   9     7577.91     7619.51    484.46 o 
   4  14   9      463.77      463.79     65.34 o 
   6  14   9     8720.65     8191.12    253.54 o 
   8  14   9     3208.47     3143.58    241.87 o 
  10  14   9     2506.35     2779.39    150.90 o 
  -9  15   9     5991.99     5519.93    175.39 o 
  -7  15   9     4009.99     4204.99    274.88 o 
  -5  15   9     3008.73     2890.01    135.38 o 
  -3  15   9     1316.17     1424.19     74.55 o 
  -1  15   9    11605.08    11474.75    211.13 o 
   1  15   9    11823.47    11977.04    321.21 o 
   3  15   9     1531.44     1747.86    113.18 o 
   5  15   9     2978.25     3021.87    146.38 o 
   7  15   9     3930.84     3833.96    163.96 o 
   9  15   9     6171.00     6415.49    226.61 o 
 -10  16   9      396.32      249.53    135.89 o 
  -8  16   9     1201.45     1145.01    108.07 o 
  -6  16   9     2836.64     2714.07    131.71 o 
  -4  16   9     2682.87     2633.24     97.86 o 
  -2  16   9     2152.83     2225.67     76.40 o 
   0  16   9     1382.58     1436.82    110.53 o 
   2  16   9     1984.73     2045.69    116.32 o 
   4  16   9     2719.53     2656.15    142.55 o 
   6  16   9     2864.21     2782.82    138.84 o 
   8  16   9     1124.38     1062.18    233.84 o 
  10  16   9      369.61      381.58     88.91 o 
  -9  17   9     3039.76     3104.78    165.63 o 
  -7  17   9     3523.71     3395.91    238.58 o 
  -5  17   9     2709.70     2722.24    163.80 o 
  -3  17   9     1018.01      994.81     69.16 o 
  -1  17   9     6421.54     6166.69    163.52 o 
   1  17   9     6464.94     6691.17    218.81 o 
   3  17   9      852.89      797.98     86.45 o 
   5  17   9     2805.80     2569.90    138.38 o 
   7  17   9     3558.37     3517.50    166.73 o 
   9  17   9     3051.48     2988.17    188.60 o 
  -8  18   9      701.40      627.37     95.34 o 
  -6  18   9      666.36      657.56    122.21 o 
  -4  18   9      786.89      871.14     66.79 o 
  -2  18   9     1472.93     1605.18     98.66 o 
   0  18   9       30.14       49.04     50.80 o 
   2  18   9     1486.96     1614.33    110.70 o 
   4  18   9      794.94      900.62     95.04 o 
   6  18   9      655.05      444.58     79.36 o 
   8  18   9      670.07      627.73     93.31 o 
  -7  19   9     4425.34     4359.60    190.23 o 
  -5  19   9     2721.64     2559.56    111.80 o 
  -3  19   9     2267.94     2303.55     85.49 o 
  -1  19   9     4676.26     4262.62    168.50 o 
   1  19   9     4548.08     4577.55    237.76 o 
   3  19   9     2224.79     2146.71    132.76 o 
   5  19   9     2747.71     3041.06    159.85 o 
   7  19   9     4234.78     4162.73    189.47 o 
  -6  20   9     2211.54     2175.55    187.97 o 
  -4  20   9      460.62      530.46     59.96 o 
  -2  20   9     1424.81     1444.81     87.34 o 
   0  20   9      632.15      647.84    109.26 o 
   2  20   9     1345.94     1452.63    113.69 o 
   4  20   9      442.05      532.40     81.16 o 
   6  20   9     2217.13     2566.04    161.38 o 
  -5  21   9     1854.95     1980.32    135.21 o 
  -3  21   9     2518.00     2793.06    190.70 o 
  -1  21   9     3367.70     3411.35    157.12 o 
   1  21   9     3331.67     3306.78    158.71 o 
   3  21   9     2472.81     2532.18    150.31 o 
   5  21   9     2015.00     2289.14    154.16 o 
  -4  22   9      977.34      990.04    107.34 o 
  -2  22   9      941.05     1006.86    144.46 o 
   0  22   9     2959.50     3074.01    159.12 o 
   2  22   9     1014.50      962.02    133.61 o 
   4  22   9      983.04     1016.04    114.57 o 
  -3  23   9     1802.88     1519.23    176.57 o 
  -1  23   9     1739.45     1916.80    136.52 o 
   1  23   9     1741.59     1918.77    142.06 o 
   3  23   9     1662.99     1733.92    198.64 o 
  -2  24   9     2578.75     2795.69    225.45 o 
   0  24   9     2475.59     2595.43    161.35 o 
   0   0  10    14360.28    13025.38    442.69 o 
   2   0  10     9388.96     9269.28    237.45 o 
   4   0  10     2034.99     2078.89     58.09 o 
   6   0  10     3037.27     2878.19    121.92 o 
   8   0  10     6369.16     6303.60    167.01 o 
  10   0  10     9235.63     9195.23    226.90 o 
  12   0  10     1122.38     1023.36    107.39 o 
 -11   1  10     3716.26     3778.55    133.67 o 
  -9   1  10     2991.85     3171.68    111.54 o 
  -7   1  10     4594.95     4614.36    132.74 o 
  -5   1  10     8398.21     8132.58    158.25 o 
  -3   1  10    21450.96    20941.92    449.47 o 
  -1   1  10    16059.17    16406.10    366.95 o 
   1   1  10    16221.62    13493.79    491.58 o 
   3   1  10    21433.73    20234.84    787.52 o 
   5   1  10     8170.71     7988.78    139.48 o 
   7   1  10     4603.61     4765.30    113.09 o 
   9   1  10     3025.68     3042.83    145.31 o 
  11   1  10     3785.70     3913.27    134.70 o 
  13   1  10     1188.35     1108.28    159.24 o 
 -12   2  10     1861.41     1828.45    108.18 o 
 -10   2  10     7431.55     7416.15    192.94 o 
  -8   2  10     4261.57     3944.16    127.37 o 
  -6   2  10     4786.29     4685.74    110.72 o 
  -4   2  10     4701.26     4769.98    147.43 o 
  -2   2  10    11947.91    12367.50    172.99 o 
   0   2  10     5644.16     5233.05    126.52 o 
   2   2  10    11620.52    11876.42    421.17 o 
   4   2  10     4769.01     4780.86    123.17 o 
   6   2  10     4974.27     4869.66    124.53 o 
   8   2  10     4319.18     4281.44    107.72 o 
  10   2  10     7240.07     6704.98    185.07 o 
  12   2  10     1842.27     1681.82    203.74 o 
 -13   3  10     1680.99     2011.90    204.66 o 
 -11   3  10     1766.79     1737.00     98.11 o 
  -9   3  10     3346.03     3346.26    116.85 o 
  -7   3  10     1305.20     1260.24    105.63 o 
  -5   3  10     5087.26     4779.97    108.00 o 
  -3   3  10     6531.99     6596.82    118.30 o 
  -1   3  10     5068.32     5013.90    132.48 o 
   1   3  10     5225.71     5425.01    128.45 o 
   3   3  10     6348.38     6653.14    264.67 o 
   5   3  10     4862.27     4622.36    105.53 o 
   7   3  10     1261.39     1304.75     68.85 o 
   9   3  10     3434.21     3471.16    143.66 o 
  11   3  10     1789.59     1889.14    194.44 o 
 -12   4  10     3443.08     3578.41    137.35 o 
 -10   4  10     1660.99     1569.07     91.14 o 
  -8   4  10     1398.21     1308.89     77.40 o 
  -6   4  10     5430.89     5265.54    141.13 o 
  -4   4  10     8981.02     8885.95    168.05 o 
  -2   4  10     8437.99     8380.05    157.74 o 
   0   4  10      340.54      388.96     36.82 o 
   2   4  10     8483.68     8516.78    178.37 o 
   4   4  10     9302.10     9115.93    195.07 o 
   6   4  10     5361.82     5293.06    117.76 o 
   8   4  10     1473.23     1450.63     75.80 o 
  10   4  10     1638.16     1803.56    113.26 o 
  12   4  10     3506.11     3528.58    261.38 o 
 -13   5  10     2634.46     2818.85    209.03 o 
 -11   5  10     4756.05     4896.73    157.86 o 
  -9   5  10     1288.11     1283.99     80.29 o 
  -7   5  10     2498.96     2453.17     93.07 o 
  -5   5  10    12877.38    11748.77    592.60 o 
  -3   5  10     7127.88     7247.46    142.73 o 
  -1   5  10     1638.57     1720.49     65.67 o 
   1   5  10     1501.13     1650.26     94.38 o 
   3   5  10     6967.77     6943.31    273.13 o 
   5   5  10    12556.27    12521.30    216.42 o 
   7   5  10     2780.17     2849.50     81.37 o 
   9   5  10     1395.68     1502.33     99.73 o 
  11   5  10     4583.50     4375.48    286.74 o 
 -12   6  10     4561.55     4455.86    203.17 o 
 -10   6  10      631.44      683.15     65.02 o 
  -8   6  10     1514.46     1422.56     96.76 o 
  -6   6  10     7871.79     8065.86    188.62 o 
  -4   6  10     4951.10     4738.53    110.02 o 
  -2   6  10     4368.20     4579.43    119.46 o 
   0   6  10      161.09      240.06     39.21 o 
   2   6  10     4393.98     4096.64    140.83 o 
   4   6  10     5205.15     5251.46    109.29 o 
   6   6  10     7680.09     7694.44    177.73 o 
   8   6  10     1358.30     1424.50     89.70 o 
  10   6  10      724.33      653.37    121.48 o 
  12   6  10     4707.36     4512.10    303.34 o 
 -11   7  10     3975.99     3821.27    138.75 o 
  -9   7  10      504.60      452.41     51.74 o 
  -7   7  10     2043.62     2081.66     85.50 o 
  -5   7  10    15827.92    15481.48    269.87 o 
  -3   7  10    12190.49    12157.84    248.56 o 
  -1   7  10      936.55      922.82     53.80 o 
   1   7  10      896.01      966.15     94.75 o 
   3   7  10    12233.46    12079.87    295.43 o 
   5   7  10    16009.79    15374.81    374.29 o 
   7   7  10     2185.63     2143.66    110.50 o 
   9   7  10      443.27      366.19     46.07 o 
  11   7  10     3778.46     3595.70    256.28 o 
 -12   8  10      575.18      715.92     84.41 o 
 -10   8  10      488.10      476.27     59.96 o 
  -8   8  10     2667.16     2735.76    166.40 o 
  -6   8  10     1094.74     1172.43     68.67 o 
  -4   8  10       81.09       76.85     27.60 o 
  -2   8  10      413.37      510.24     43.93 o 
   0   8  10     1411.13     1470.16     62.29 o 
   2   8  10      419.93      452.03     48.00 o 
   4   8  10       65.27       81.71     35.75 o 
   6   8  10     1055.56     1050.56     56.39 o 
   8   8  10     2582.14     2812.59     98.29 o 
  10   8  10      533.75      602.99     77.42 o 
  12   8  10      606.89      681.82    154.86 o 
 -11   9  10     2873.85     2810.06    211.34 o 
  -9   9  10     3045.44     3094.80    124.26 o 
  -7   9  10     2474.29     2393.77     94.48 o 
  -5   9  10     9292.62     8667.80    172.68 o 
  -3   9  10     7406.44     7750.72    179.13 o 
  -1   9  10     4495.43     4606.29    121.05 o 
   1   9  10     4375.87     4254.83    111.57 o 
   3   9  10     7629.59     8213.93    183.97 o 
   5   9  10     9129.40     8580.64    246.15 o 
   7   9  10     2546.62     2619.55     82.84 o 
   9   9  10     2875.35     2726.60    162.16 o 
  11   9  10     2667.02     2513.69    232.20 o 
 -12  10  10      604.61      628.01    158.33 o 
 -10  10  10     1840.84     1929.84    107.91 o 
  -8  10  10      298.73      286.76     57.48 o 
  -6  10  10     4016.53     4066.77    107.81 o 
  -4  10  10      666.16      710.11     54.64 o 
  -2  10  10     5565.83     5559.73    141.25 o 
   0  10  10      281.98      275.12     52.34 o 
   2  10  10     5631.24     5546.78    139.84 o 
   4  10  10      644.49      689.11     68.16 o 
   6  10  10     4038.88     4007.92    154.80 o 
   8  10  10      323.33      354.46     59.37 o 
  10  10  10     1899.63     2326.91    188.42 o 
 -11  11  10     3653.25     3726.21    150.75 o 
  -9  11  10     5297.92     5631.67    168.44 o 
  -7  11  10     4267.02     4124.65    133.12 o 
  -5  11  10     2813.18     2699.55    109.46 o 
  -3  11  10     2343.07     2244.35     84.01 o 
  -1  11  10    12660.82    13016.81    263.08 o 
   1  11  10    12176.96    11839.94    441.23 o 
   3  11  10     2107.86     2048.17    102.01 o 
   5  11  10     2970.29     2961.63    129.74 o 
   7  11  10     4423.32     4341.60    112.86 o 
   9  11  10     5295.87     5297.23    193.59 o 
  11  11  10     3508.66     3739.40    182.58 o 
 -10  12  10     3233.36     3227.27    130.74 o 
  -8  12  10     1906.91     2040.69     99.76 o 
  -6  12  10     7691.03     7638.49    188.66 o 
  -4  12  10     1714.67     1714.89     78.07 o 
  -2  12  10     7169.77     7147.56    212.14 o 
   0  12  10     5383.44     5209.73    167.66 o 
   2  12  10     7412.60     7282.09    223.38 o 
   4  12  10     1668.47     1520.55    100.20 o 
   6  12  10     7482.59     7730.95    239.88 o 
   8  12  10     1910.77     1934.94    275.79 o 
  10  12  10     3371.55     3421.04    308.44 o 
 -11  13  10     1736.61     1793.93    214.14 o 
  -9  13  10     4638.34     4379.78    149.53 o 
  -7  13  10     7001.80     7052.08    229.20 o 
  -5  13  10     2224.20     2109.84     99.87 o 
  -3  13  10     4496.70     4087.57    121.74 o 
  -1  13  10     9993.97     9643.68    211.39 o 
   1  13  10     9814.74     9804.67    234.01 o 
   3  13  10     4260.80     4096.53    158.19 o 
   5  13  10     2440.68     2406.87    118.17 o 
   7  13  10     7278.45     7600.96    245.18 o 
   9  13  10     4656.52     4509.78    207.48 o 
  11  13  10     1742.36     1545.13    189.70 o 
 -10  14  10     2464.66     2657.71    131.14 o 
  -8  14  10     4338.59     4378.85    178.90 o 
  -6  14  10     4872.59     4836.98    177.75 o 
  -4  14  10      938.28     1131.25     70.50 o 
  -2  14  10     7344.90     7168.16    174.59 o 
   0  14  10     6418.72     6252.33    161.12 o 
   2  14  10     7691.24     7818.93    240.47 o 
   4  14  10      985.99     1009.85     88.93 o 
   6  14  10     4600.78     4968.33    186.24 o 
   8  14  10     4410.35     4408.10    199.82 o 
  10  14  10     2532.61     2534.17    154.84 o 
  -9  15  10     3087.82     3126.88    160.58 o 
  -7  15  10     1918.15     1784.36    121.31 o 
  -5  15  10     1888.94     2007.74     94.40 o 
  -3  15  10     4615.70     4446.08    131.08 o 
  -1  15  10     1882.41     2008.14     91.82 o 
   1  15  10     1909.85     1893.92    112.54 o 
   3  15  10     4569.93     4629.66    175.43 o 
   5  15  10     1926.49     1806.23    119.50 o 
   7  15  10     2005.29     2030.75    130.87 o 
   9  15  10     2979.27     2637.86    155.45 o 
  -8  16  10     1760.23     1713.47    132.88 o 
  -6  16  10     2288.49     2498.49    184.96 o 
  -4  16  10     4669.23     4820.52    142.92 o 
  -2  16  10     2278.64     2451.49     82.34 o 
   0  16  10     5597.84     5676.80    197.07 o 
   2  16  10     2559.98     2311.70    169.91 o 
   4  16  10     4693.00     4488.03    178.51 o 
   6  16  10     2195.82     2169.11    135.36 o 
   8  16  10     1714.84     1626.49    130.24 o 
  -7  17  10      599.46      564.87    138.44 o 
  -5  17  10     1387.32     1482.01    107.69 o 
  -3  17  10      272.10      282.56     39.07 o 
  -1  17  10       29.86      100.29     36.58 o 
   1  17  10       39.28      139.53     46.54 o 
   3  17  10      286.02      336.98     66.27 o 
   5  17  10     1345.37     1406.66    115.03 o 
   7  17  10      553.26      530.20    115.28 o 
   9  17  10      967.87      843.98    148.84 o 
  -8  18  10      505.97      506.53    122.03 o 
  -6  18  10     3135.57     2842.51    175.56 o 
  -4  18  10    10706.29    10725.49    215.84 o 
  -2  18  10     2188.22     2384.63    118.46 o 
   0  18  10      493.81      480.55     89.19 o 
   2  18  10     2171.95     2349.07    136.31 o 
   4  18  10    10608.93    10450.18    316.64 o 
   6  18  10     3011.66     3203.48    373.93 o 
   8  18  10      522.86      318.84    125.13 o 
  -7  19  10      488.54      344.42     84.05 o 
  -5  19  10       84.44       45.33     42.94 o 
  -3  19  10     1481.92     1675.02     97.17 o 
  -1  19  10      144.48      203.73     70.95 o 
   1  19  10      137.82      167.48     57.76 o 
   3  19  10     1458.97     1477.73    138.44 o 
   5  19  10       97.63      215.31     77.81 o 
   7  19  10      481.66      546.66    143.73 o 
  -6  20  10     2964.78     3150.37    165.43 o 
  -4  20  10     7284.06     7087.54    259.49 o 
  -2  20  10     3609.91     3427.34    158.21 o 
   0  20  10       19.34        1.89     50.77 o 
   2  20  10     3742.04     3384.41    237.12 o 
   4  20  10     7005.69     6876.24    252.02 o 
  -5  21  10     1393.74     1418.88    100.23 o 
  -3  21  10      707.59      742.91     90.16 o 
  -1  21  10      259.41      218.60     68.30 o 
   1  21  10      251.80      169.09    101.60 o 
   3  21  10      715.04      727.96     99.42 o 
  -4  22  10     2432.76     2370.56    151.00 o 
  -2  22  10     1859.53     1925.44    189.88 o 
   0  22  10     1526.16     1596.35    134.25 o 
   2  22  10     1898.40     2082.02    146.74 o 
  -1  23  10     1950.57     1975.94    144.71 o 
   1  23  10     2089.88     2110.40    221.62 o 
   2   0  11     6834.83     6884.29    175.94 o 
   4   0  11      541.51      582.20     40.51 o 
   6   0  11     4660.75     4427.20    108.82 o 
   8   0  11        0.06       13.41     28.76 o 
  10   0  11     3935.83     4242.39    140.09 o 
  12   0  11      240.62      276.64     58.10 o 
 -11   1  11     4985.27     4620.13    154.61 o 
  -9   1  11    10344.69    10233.04    243.78 o 
  -7   1  11     3311.05     3305.82    110.31 o 
  -5   1  11     1542.53     1705.07     73.27 o 
  -3   1  11     4726.27     4952.97    156.65 o 
  -1   1  11    21532.78    22292.74    353.02 o 
   1   1  11    21368.32    22026.04    708.27 o 
   3   1  11     4706.24     5134.65    130.91 o 
   5   1  11     1818.10     1816.55     56.47 o 
   7   1  11     3139.58     3113.79     92.07 o 
   9   1  11    10402.99    10140.30    242.00 o 
  11   1  11     4958.31     4701.73    153.64 o 
 -12   2  11      584.07      713.24     74.65 o 
 -10   2  11     2518.96     2502.29    109.75 o 
  -8   2  11      750.15      828.38     64.78 o 
  -6   2  11     2280.56     2321.43     72.91 o 
  -4   2  11       81.46      100.00     21.05 o 
  -2   2  11     5637.27     5608.34    114.35 o 
   0   2  11     3361.91     3242.93    118.75 o 
   2   2  11     5707.92     5567.84    244.97 o 
   4   2  11       72.22       71.80     32.35 o 
   6   2  11     2270.64     2228.41     84.70 o 
   8   2  11      728.33      728.45     75.08 o 
  10   2  11     2608.90     2847.78    137.87 o 
  12   2  11      601.94      603.39    148.48 o 
 -11   3  11     5740.03     5637.28    175.92 o 
  -9   3  11     2569.26     2475.16    101.53 o 
  -7   3  11     2529.46     2273.61     91.02 o 
  -5   3  11    11527.35    10669.64    201.23 o 
  -3   3  11    10029.22    10321.15    242.74 o 
  -1   3  11     2098.02     2173.73     92.55 o 
   1   3  11     1903.09     2156.76    107.27 o 
   3   3  11    10365.23    10339.50    380.86 o 
   5   3  11    11550.90    11181.46    219.65 o 
   7   3  11     2520.81     2366.12     93.38 o 
   9   3  11     2611.15     2551.43    125.37 o 
  11   3  11     5737.69     5564.74    327.78 o 
 -12   4  11     3247.65     3293.02    139.04 o 
 -10   4  11     1975.11     1995.64    103.68 o 
  -8   4  11       32.11       32.83     30.28 o 
  -6   4  11     1897.97     1826.57     77.29 o 
  -4   4  11     8200.30     8037.87    183.46 o 
  -2   4  11      670.54      738.80     68.46 o 
   0   4  11      139.05      200.02     30.18 o 
   2   4  11      807.85      860.44     56.37 o 
   4   4  11     7883.84     7737.63    180.94 o 
   6   4  11     1961.67     1944.80     67.60 o 
   8   4  11       15.37      -25.62     25.92 o 
  10   4  11     2063.17     1994.00    118.42 o 
  12   4  11     3195.43     2821.40    257.37 o 
 -11   5  11     3832.68     3829.97    143.31 o 
  -9   5  11      157.49      112.06     39.02 o 
  -7   5  11      576.96      564.93     75.75 o 
  -5   5  11     7532.78     7476.53    180.22 o 
  -3   5  11    15887.74    16037.67    314.52 o 
  -1   5  11     1307.19     1225.76     62.05 o 
   1   5  11     1343.75     1300.71     78.51 o 
   3   5  11    15895.25    15701.92    365.56 o 
   5   5  11     7486.29     7453.28    153.03 o 
   7   5  11      583.91      587.01     44.63 o 
   9   5  11      121.86      128.46     47.33 o 
  11   5  11     3924.93     3501.58    258.65 o 
 -12   6  11     7450.26     7743.48    279.18 o 
 -10   6  11     1602.56     1766.83    100.64 o 
  -8   6  11      551.76      646.43     59.06 o 
  -6   6  11     3884.64     3826.51    129.51 o 
  -4   6  11    30238.84    29854.24    538.83 o 
  -2   6  11     5156.30     5376.66    137.69 o 
   0   6  11     1740.19     1851.75     87.89 o 
   2   6  11     4767.23     4808.72    123.55 o 
   4   6  11    30587.73    30238.81    460.03 o 
   6   6  11     3870.80     3960.08    102.60 o 
   8   6  11      539.93      658.25     68.22 o 
  10   6  11     1610.46     1533.64    179.67 o 
 -11   7  11     2332.03     2444.78    119.45 o 
  -9   7  11      128.39      151.57     41.95 o 
  -7   7  11      750.63      645.22     67.56 o 
  -5   7  11      641.11      790.56     73.44 o 
  -3   7  11     7181.37     6954.46    167.56 o 
  -1   7  11      249.59      228.46     65.46 o 
   1   7  11      278.00      314.05     42.95 o 
   3   7  11     7134.40     6120.67    530.97 o 
   5   7  11      593.44      566.80     63.09 o 
   7   7  11      686.37      720.64     54.38 o 
   9   7  11      111.79      121.83     36.36 o 
  11   7  11     2356.56     2446.75    229.46 o 
 -12   8  11     7598.19     7549.47    413.87 o 
 -10   8  11     3052.08     2984.63    242.82 o 
  -8   8  11      117.37       67.72     34.78 o 
  -6   8  11     4071.88     4057.36    154.89 o 
  -4   8  11    36484.12    36651.24    649.27 o 
  -2   8  11    10435.46    10659.33    297.91 o 
   0   8  11      172.89      145.64     28.30 o 
   2   8  11    10172.83     9625.35    254.21 o 
   4   8  11    36872.56    37393.38    812.24 o 
   6   8  11     4123.18     4230.26    109.67 o 
   8   8  11       72.73       87.25     38.17 o 
  10   8  11     3000.70     2630.61    214.87 o 
 -11   9  11      504.25      592.99    105.50 o 
  -9   9  11      309.80      357.74     50.40 o 
  -7   9  11      253.48      260.92     40.53 o 
  -5   9  11       11.71       95.78     32.76 o 
  -3   9  11      219.25      211.03     36.10 o 
  -1   9  11      213.22      248.64     35.05 o 
   1   9  11      218.60      241.98     33.11 o 
   3   9  11      228.67      280.71     49.56 o 
   5   9  11       14.08       60.41     38.40 o 
   7   9  11      254.36      275.21     36.07 o 
   9   9  11      324.70      187.33     83.36 o 
  11   9  11      492.40      640.60    145.56 o 
 -10  10  11     6957.78     6770.51    197.96 o 
  -8  10  11     2121.17     1970.12     99.36 o 
  -6  10  11     1723.38     1615.19    105.69 o 
  -4  10  11    10903.75    10802.19    265.80 o 
  -2  10  11     6035.03     6228.04    156.49 o 
   0  10  11     2070.12     2162.72     78.64 o 
   2  10  11     6021.36     5713.43    176.38 o 
   4  10  11    10843.53    11141.45    303.99 o 
   6  10  11     1955.97     1865.92    112.15 o 
   8  10  11     2108.91     1928.52    117.48 o 
  10  10  11     6882.83     6713.97    245.21 o 
 -11  11  11      581.14      580.41    160.33 o 
  -9  11  11     1928.17     1946.36    104.20 o 
  -7  11  11      797.52      729.64     97.49 o 
  -5  11  11      690.51      780.65     61.03 o 
  -3  11  11     1696.14     1585.44     78.56 o 
  -1  11  11     1007.91     1070.05     63.61 o 
   1  11  11      938.26      964.75     94.48 o 
   3  11  11     1770.20     1645.07    103.12 o 
   5  11  11      626.99      610.95    119.66 o 
   7  11  11      731.38      784.90     82.15 o 
   9  11  11     1949.64     1962.38    137.90 o 
 -10  12  11     5316.09     5221.78    207.26 o 
  -8  12  11     5974.21     5834.07    210.71 o 
  -6  12  11      992.48     1031.51     72.87 o 
  -4  12  11     1750.55     1835.93     85.51 o 
  -2  12  11     7330.54     7416.10    178.61 o 
   0  12  11     1790.95     1980.71    105.30 o 
   2  12  11     7024.20     7117.98    377.85 o 
   4  12  11     1858.36     1765.69    110.26 o 
   6  12  11     1104.90     1191.33     99.07 o 
   8  12  11     6067.12     5980.07    300.42 o 
  10  12  11     5257.60     5483.57    294.40 o 
  -9  13  11     4984.25     4783.96    194.38 o 
  -7  13  11     1858.50     1821.81    179.39 o 
  -5  13  11      473.77      515.51     54.04 o 
  -3  13  11     2462.25     2440.41     94.29 o 
  -1  13  11     2830.51     3014.68    101.68 o 
   1  13  11     2826.88     2975.96    104.87 o 
   3  13  11     2572.38     2369.91    118.08 o 
   5  13  11      432.32      484.86     67.45 o 
   7  13  11     1676.80     1774.95    122.85 o 
   9  13  11     5005.99     4800.86    195.66 o 
  -8  14  11     2344.45     2441.56    146.73 o 
  -6  14  11     1628.81     1831.17     94.06 o 
  -4  14  11     1176.51     1113.79     73.32 o 
  -2  14  11     4975.26     5455.20    177.33 o 
   0  14  11     3496.19     3333.34    156.64 o 
   2  14  11     4933.29     5155.01    187.47 o 
   4  14  11     1121.14     1017.07     93.39 o 
   6  14  11     1724.13     1817.52    123.05 o 
   8  14  11     2333.98     2308.26    142.89 o 
  10  14  11     1467.36     1389.04    126.52 o 
  -7  15  11      667.48      562.22     81.49 o 
  -5  15  11     3401.95     3605.21    122.85 o 
  -3  15  11     4747.77     4749.71    252.17 o 
  -1  15  11     2114.91     1995.04     90.41 o 
   1  15  11     2257.44     2143.95    289.84 o 
   3  15  11     4928.27     4921.99    187.39 o 
   5  15  11     3213.28     3071.34    201.56 o 
   7  15  11      639.14      782.88     92.80 o 
   9  15  11     1762.47     1738.84    190.98 o 
  -8  16  11      527.77      407.64    112.72 o 
  -6  16  11      310.24      404.63     73.23 o 
  -4  16  11     1200.80     1223.47     80.51 o 
  -2  16  11      159.53      211.13     52.77 o 
   0  16  11      973.40      748.21     85.64 o 
   2  16  11      163.20      126.81     52.67 o 
   4  16  11     1152.08     1043.97    100.47 o 
   6  16  11      363.18      419.13     74.11 o 
   8  16  11      474.24      492.51    152.40 o 
  -7  17  11      365.97      388.05     82.93 o 
  -5  17  11    11463.46    11373.71    324.96 o 
  -3  17  11    11724.23    11878.91    266.36 o 
  -1  17  11      427.13      463.78     53.98 o 
   1  17  11      416.32      455.28     70.42 o 
   3  17  11    11729.75    11534.49    336.11 o 
   5  17  11    11480.65    10794.87    326.05 o 
   7  17  11      309.73      275.59     80.29 o 
  -6  18  11      141.56      193.49     75.23 o 
  -4  18  11      128.67      160.28     42.29 o 
  -2  18  11      744.30      689.62     84.86 o 
   0  18  11       21.48       52.09     49.28 o 
   2  18  11      755.67      812.44     91.34 o 
   4  18  11      128.08      192.86     71.75 o 
   6  18  11      132.94      177.91     76.48 o 
  -5  19  11    10808.20    11089.98    266.93 o 
  -3  19  11    12176.31    12274.67    283.90 o 
  -1  19  11      122.21      128.65     56.64 o 
   1  19  11       70.48       33.01     53.64 o 
   3  19  11    12300.28    11472.08    344.33 o 
   5  19  11    10729.46    10291.81    328.63 o 
  -4  20  11      449.75      601.54     89.98 o 
  -2  20  11      147.71      117.41     78.89 o 
   0  20  11       39.11      116.42     61.46 o 
   2  20  11      148.05      157.44     71.13 o 
   4  20  11      402.54      544.92    117.47 o 
  -3  21  11     6030.19     6247.66    329.24 o 
  -1  21  11       62.03      -43.55     64.41 o 
   1  21  11       51.83       57.60     67.74 o 
   3  21  11     6026.40     6285.23    354.96 o 
  -2  22  11      961.12      981.14    175.47 o 
   0  22  11       47.89        5.47    116.01 o 
   0   0  12    20357.63    20476.34    671.42 o 
   2   0  12    12924.93    13228.36    269.76 o 
   4   0  12      754.18      830.07     48.94 o 
   6   0  12      551.81      518.50     48.02 o 
   8   0  12     7261.18     7545.29    196.52 o 
  10   0  12    11267.08    10524.68    259.18 o 
  12   0  12      204.65      265.17     75.36 o 
 -11   1  12      866.55     1026.67     85.68 o 
  -9   1  12      447.23      456.01     55.56 o 
  -7   1  12      335.91      402.34     46.85 o 
  -5   1  12      147.59      212.45     33.04 o 
  -3   1  12     2246.36     2270.55     79.67 o 
  -1   1  12      901.31      979.54     52.74 o 
   1   1  12      876.19      917.67    101.60 o 
   3   1  12     2183.31     2309.59     83.84 o 
   5   1  12      146.14      246.50     51.20 o 
   7   1  12      333.05      371.55     74.60 o 
   9   1  12      443.52      417.27     64.27 o 
  11   1  12      822.51      869.99    141.27 o 
 -12   2  12     1741.61     1570.08    131.10 o 
 -10   2  12     8581.78     8608.29    239.12 o 
  -8   2  12     3862.62     3820.98    127.19 o 
  -6   2  12     3334.70     3122.25    171.51 o 
  -4   2  12     6370.39     6233.34    135.98 o 
  -2   2  12     5813.02     6178.92    153.12 o 
   0   2  12    14504.67    14620.34    290.34 o 
   2   2  12     6141.39     6521.08    274.52 o 
   4   2  12     6362.23     6410.51    159.37 o 
   6   2  12     3182.90     3140.50    147.27 o 
   8   2  12     3822.85     3551.28    152.53 o 
  10   2  12     8625.38     8414.27    276.54 o 
 -11   3  12     2372.79     2294.75    120.02 o 
  -9   3  12      528.06      512.67     78.18 o 
  -7   3  12      250.33      228.48     39.95 o 
  -5   3  12     2895.68     2894.67     84.73 o 
  -3   3  12     2860.30     2770.76    116.46 o 
  -1   3  12      299.62      389.65     42.64 o 
   1   3  12      364.17      385.95     40.58 o 
   3   3  12     2869.94     3044.29     99.30 o 
   5   3  12     3060.44     3041.80     86.32 o 
   7   3  12      227.29      188.24     46.26 o 
   9   3  12      548.32      489.81     66.44 o 
  11   3  12     2364.90     2334.51    134.84 o 
 -12   4  12     4561.19     4643.84    206.80 o 
 -10   4  12     2559.02     2440.76    114.54 o 
  -8   4  12        9.34       17.61     29.68 o 
  -6   4  12     7776.28     7780.39    343.68 o 
  -4   4  12    11182.54    11207.73    505.44 o 
  -2   4  12     3785.40     3696.21    150.21 o 
   0   4  12       96.78      109.73     29.65 o 
   2   4  12     3939.36     4099.12    115.17 o 
   4   4  12    11030.28    10634.92    176.34 o 
   6   4  12     7595.38     7278.66    156.20 o 
   8   4  12       17.13       16.08     30.43 o 
  10   4  12     2635.98     2659.49    183.95 o 
 -11   5  12     4315.15     4196.94    153.79 o 
  -9   5  12       92.62       76.84     38.32 o 
  -7   5  12      412.71      543.01     56.62 o 
  -5   5  12    11049.49    10834.38    292.83 o 
  -3   5  12     9691.88     9805.68    239.71 o 
  -1   5  12      824.40      817.17     71.18 o 
   1   5  12      947.22      936.22     83.50 o 
   3   5  12     9774.94    10050.00    214.54 o 
   5   5  12    11070.45    10781.21    205.59 o 
   7   5  12      385.58      556.64     50.65 o 
   9   5  12      111.90      157.44     49.99 o 
  11   5  12     4291.09     4186.14    288.20 o 
 -10   6  12      146.51      178.40     49.98 o 
  -8   6  12      581.21      690.02     63.23 o 
  -6   6  12     2078.23     2142.38    132.33 o 
  -4   6  12     5774.82     5873.86    155.50 o 
  -2   6  12     2408.99     2229.59     86.95 o 
   0   6  12     5414.73     4988.39    163.61 o 
   2   6  12     2378.98     2568.45     92.85 o 
   4   6  12     5762.73     6087.59    193.34 o 
   6   6  12     2068.28     2119.36    129.43 o 
   8   6  12      592.50      686.20     59.97 o 
  10   6  12      210.29      186.42     92.30 o 
 -11   7  12     8332.69     8521.69    291.64 o 
  -9   7  12       90.86       81.93     42.11 o 
  -7   7  12       14.02       -5.66     33.73 o 
  -5   7  12    25456.25    23976.80    628.92 o 
  -3   7  12    22363.44    22523.02    425.95 o 
  -1   7  12      510.62      583.74     68.80 o 
   1   7  12      613.24      669.37     63.78 o 
   3   7  12    21889.55    21493.57    495.44 o 
   5   7  12    25445.66    25204.62    428.54 o 
   7   7  12       41.24       40.93     26.24 o 
   9   7  12       96.33       55.98     37.38 o 
  11   7  12     8281.65     8268.13    438.31 o 
 -10   8  12      548.11      544.00     90.82 o 
  -8   8  12      197.32      246.51     87.92 o 
  -6   8  12      209.54      237.43     51.13 o 
  -4   8  12     1116.61     1144.89     71.09 o 
  -2   8  12     1307.97     1212.68     68.68 o 
   0   8  12       34.81       48.10     26.85 o 
   2   8  12     1365.83     1168.98     78.92 o 
   4   8  12     1112.01      978.26    111.36 o 
   6   8  12      236.98      253.77     48.63 o 
   8   8  12      200.44      201.95     42.71 o 
  10   8  12      585.79      455.09    124.76 o 
 -11   9  12     6731.29     6316.79    371.01 o 
  -9   9  12      722.89      833.18     86.16 o 
  -7   9  12     1069.89     1177.45     98.82 o 
  -5   9  12    15406.96    15333.12    318.58 o 
  -3   9  12    12868.92    13020.96    293.26 o 
  -1   9  12     2001.38     2081.84    102.95 o 
   1   9  12     2108.55     1953.12     99.43 o 
   3   9  12    12766.29    12400.07    329.54 o 
   5   9  12    15335.86    14930.86    383.32 o 
   7   9  12     1173.32     1253.39     67.92 o 
   9   9  12      847.17      688.02    119.11 o 
 -10  10  12      201.74      260.67     64.23 o 
  -8  10  12      159.56      159.74     49.79 o 
  -6  10  12      114.84       98.95     46.90 o 
  -4  10  12      140.07      180.48     37.48 o 
  -2  10  12       61.79       80.13     31.38 o 
   0  10  12        3.42       43.57     27.09 o 
   2  10  12       53.01      113.92     37.20 o 
   4  10  12      121.30      157.07     45.26 o 
   6  10  12      114.41      137.77     30.59 o 
   8  10  12      168.38      164.99     37.04 o 
  10  10  12      180.28      263.49     72.40 o 
  -9  11  12     5869.34     5798.28    451.99 o 
  -7  11  12     2293.98     2252.17    204.93 o 
  -5  11  12     1124.42     1171.93     96.65 o 
  -3  11  12     4666.62     4643.10    136.36 o 
  -1  11  12     3271.53     3458.19    112.51 o 
   1  11  12     3303.78     3363.21    134.56 o 
   3  11  12     4675.40     4498.90    168.64 o 
   5  11  12     1211.88     1211.44     97.18 o 
   7  11  12     2206.51     2240.55     88.40 o 
   9  11  12     5873.85     5292.23    284.18 o 
  -8  12  12      738.35      819.47    136.35 o 
  -6  12  12      790.55      876.24     70.64 o 
  -4  12  12      184.09      204.85     40.91 o 
  -2  12  12     1229.69     1217.98     73.05 o 
   0  12  12     3497.17     3502.73    142.96 o 
   2  12  12     1314.82     1361.60    124.03 o 
   4  12  12      173.18      226.01     52.85 o 
   6  12  12      832.95      910.66    145.74 o 
   8  12  12      751.29      801.16    163.98 o 
  10  12  12     2186.45     2539.59    226.18 o 
  -7  13  12     4632.43     4757.84    187.94 o 
  -5  13  12      100.57      142.57     40.60 o 
  -3  13  12     2743.69     2737.39    103.14 o 
  -1  13  12     5870.26     5875.95    196.41 o 
   1  13  12     5955.10     5830.18    203.58 o 
   3  13  12     2670.30     2642.33    128.78 o 
   5  13  12       54.12       60.17     47.32 o 
   7  13  12     4541.20     4600.94    188.97 o 
   9  13  12     3216.24     3153.60    183.95 o 
  -8  14  12     2081.74     1674.96    131.28 o 
  -6  14  12       97.91       79.15     67.20 o 
  -4  14  12     1134.76     1388.97     84.57 o 
  -2  14  12     2273.04     2407.65    130.34 o 
   0  14  12     4456.05     4670.51    142.08 o 
   2  14  12     2360.90     2371.68    130.70 o 
   4  14  12     1081.99     1101.61    100.43 o 
   6  14  12       87.28       57.12     94.39 o 
   8  14  12     2118.69     2031.41    142.89 o 
  -7  15  12      230.64      345.05     78.09 o 
  -5  15  12      527.77      582.61     62.01 o 
  -3  15  12     1010.28     1008.25     73.74 o 
  -1  15  12     2038.73     2112.54    118.45 o 
   1  15  12     2080.21     2132.86    129.21 o 
   3  15  12      946.47      918.67     96.99 o 
   5  15  12      560.73      477.38     79.31 o 
   7  15  12      235.40      294.46     78.15 o 
  -6  16  12     1011.87     1035.30    112.54 o 
  -4  16  12     8813.53     8606.78    216.77 o 
  -2  16  12     5153.37     5423.38    197.40 o 
   0  16  12        2.67       27.03     47.72 o 
   2  16  12     5085.81     4791.98    190.99 o 
   4  16  12     8775.82     8495.74    812.15 o 
   6  16  12      985.94     1083.93    111.41 o 
   8  16  12      716.20      766.82    162.89 o 
  -7  17  12       32.68       84.63     96.86 o 
  -5  17  12      545.14      454.84    100.50 o 
  -3  17  12      120.87       89.88     69.13 o 
  -1  17  12      101.22       81.12     53.28 o 
   1  17  12      118.64      100.41     54.72 o 
   3  17  12      125.87      208.47     68.33 o 
   5  17  12      583.16      427.75    120.20 o 
  -6  18  12     3794.79     3737.42    316.01 o 
  -4  18  12    21902.54    21936.97    441.92 o 
  -2  18  12     3219.84     3323.75    189.30 o 
   0  18  12      699.32      722.85     91.88 o 
   2  18  12     3184.34     3109.04    158.69 o 
   4  18  12    22104.31    21682.45    617.62 o 
  -5  19  12      162.16      176.75     62.67 o 
  -3  19  12      376.63      335.41     63.65 o 
  -1  19  12       71.70      106.55     64.99 o 
   1  19  12       65.35      106.13     65.33 o 
   3  19  12      371.30      475.07     95.29 o 
  -4  20  12    11362.32    11481.25    346.43 o 
  -2  20  12     2224.50     2413.11    154.22 o 
   0  20  12      816.69      873.40    104.92 o 
   2  20  12     2286.78     2242.09    224.17 o 
  -1  21  12      328.33      444.52    139.72 o 
   2   0  13    12326.28    11957.08    254.98 o 
   4   0  13       99.02      157.43     32.49 o 
   6   0  13     2310.70     2518.78     94.86 o 
   8   0  13       23.26       21.06     48.06 o 
  10   0  13     3206.58     3358.25    260.74 o 
 -11   1  13     2057.19     2069.41    190.47 o 
  -9   1  13    11519.79    11265.27    270.77 o 
  -7   1  13     2891.01     2676.00    175.93 o 
  -5   1  13     1322.71     1314.62     71.80 o 
  -3   1  13     2623.03     2726.97     95.56 o 
  -1   1  13     8137.63     8468.66    252.17 o 
   1   1  13     8176.04     8321.03    336.53 o 
   3   1  13     2666.81     2529.97    104.23 o 
   5   1  13     1242.95     1316.67     63.80 o 
   7   1  13     2895.58     2720.14    172.74 o 
   9   1  13    11556.37    10892.91    331.51 o 
  11   1  13     2126.00     2298.97    149.92 o 
 -10   2  13     1648.39     1623.92    101.53 o 
  -8   2  13      175.81      105.49     39.54 o 
  -6   2  13     4430.86     4468.92    137.24 o 
  -4   2  13      902.67     1020.63     79.39 o 
  -2   2  13     7972.51     7614.36    221.59 o 
   0   2  13       20.65       48.86     27.87 o 
   2   2  13     7861.38     7404.12    291.20 o 
   4   2  13      953.98     1147.11     69.89 o 
   6   2  13     4444.77     4669.60    138.21 o 
   8   2  13      154.48      163.45     49.76 o 
  10   2  13     1588.67     1489.62    121.66 o 
 -11   3  13     2667.95     2690.90    164.44 o 
  -9   3  13     4500.19     4369.08    148.22 o 
  -7   3  13     1727.78     1610.68     87.15 o 
  -5   3  13     5604.53     5973.49    236.16 o 
  -3   3  13     5882.36     5289.13    258.65 o 
  -1   3  13     6834.25     6730.58    175.65 o 
   1   3  13     6989.35     6901.03    168.72 o 
   3   3  13     5893.61     5975.02    118.48 o 
   5   3  13     5377.34     5202.39    127.09 o 
   7   3  13     1647.82     1516.26     83.79 o 
   9   3  13     4595.51     4459.48    182.73 o 
  11   3  13     2711.83     2759.16    157.24 o 
 -10   4  13     1095.59     1106.53    137.52 o 
  -8   4  13      497.68      457.02     54.14 o 
  -6   4  13     2111.29     2236.55    112.47 o 
  -4   4  13     9254.32     9461.10    268.27 o 
  -2   4  13     1960.54     1926.43    103.67 o 
   0   4  13      412.30      480.87     48.17 o 
   2   4  13     2064.77     2068.80     82.21 o 
   4   4  13     9351.21     9653.98    167.58 o 
   6   4  13     2241.70     2187.78     94.99 o 
   8   4  13      408.28      395.24     63.26 o 
  10   4  13     1122.52     1079.99    103.01 o 
 -11   5  13     1270.99     1133.09    184.41 o 
  -9   5  13      668.89      621.51     67.85 o 
  -7   5  13      386.61      408.98     87.10 o 
  -5   5  13     3835.66     3935.09    151.58 o 
  -3   5  13     9106.53     8765.76    216.85 o 
  -1   5  13      801.44      753.95     83.08 o 
   1   5  13      913.42      952.96     62.91 o 
   3   5  13     9017.39     8899.95    201.06 o 
   5   5  13     3793.66     3728.18    104.44 o 
   7   5  13      375.63      393.25     43.25 o 
   9   5  13      645.56      647.24     81.79 o 
 -10   6  13     2196.76     2122.65    117.49 o 
  -8   6  13      890.97      924.78     88.35 o 
  -6   6  13     2674.66     2822.08    131.07 o 
  -4   6  13    17704.02    17027.20    420.71 o 
  -2   6  13     5893.67     5756.97    153.10 o 
   0   6  13      565.17      522.00     58.74 o 
   2   6  13     6084.03     6024.55    186.62 o 
   4   6  13    17561.30    18148.51    443.29 o 
   6   6  13     2700.33     2705.39     88.88 o 
   8   6  13      747.27      826.13     68.16 o 
  10   6  13     2235.92     1947.88    216.33 o 
  -9   7  13      212.53      110.39    101.69 o 
  -7   7  13      621.93      647.90     82.54 o 
  -5   7  13     1467.12     1582.32    119.11 o 
  -3   7  13     3761.81     3894.86    123.10 o 
  -1   7  13      680.85      618.91     68.14 o 
   1   7  13      753.54      780.71     70.52 o 
   3   7  13     3729.81     3852.71    143.76 o 
   5   7  13     1518.60     1611.79     74.03 o 
   7   7  13      663.99      651.45    113.52 o 
   9   7  13      237.63      274.23     59.18 o 
  -8   8  13      357.39      333.06     63.31 o 
  -6   8  13     3525.91     3638.89    155.56 o 
  -4   8  13    17457.45    17646.92    357.19 o 
  -2   8  13     3025.81     3288.19    132.93 o 
   0   8  13       52.71       29.05     62.38 o 
   2   8  13     2989.10     3052.09    124.28 o 
   4   8  13    17279.75    17227.99    430.91 o 
   6   8  13     3578.83     3752.59    108.34 o 
   8   8  13      319.08      391.45     53.31 o 
  10   8  13     2846.38     2309.22    232.93 o 
  -9   9  13     1687.28     1561.88    120.41 o 
  -7   9  13      399.71      403.92     70.72 o 
  -5   9  13      718.01      777.26     79.75 o 
  -3   9  13       88.41       90.31     36.42 o 
  -1   9  13      496.21      499.46     50.18 o 
   1   9  13      482.11      414.33     57.44 o 
   3   9  13       89.81       80.59     55.91 o 
   5   9  13      762.29      818.01     89.65 o 
   7   9  13      384.64      443.02     52.76 o 
   9   9  13     1645.46     1628.67    169.63 o 
  -8  10  13     2630.37     2693.28    141.84 o 
  -6  10  13     1770.11     1747.13    119.19 o 
  -4  10  13     4263.77     4104.67    131.24 o 
  -2  10  13     4360.64     4545.26    134.62 o 
   0  10  13     2029.36     2184.44    122.30 o 
   2  10  13     4314.32     4008.85    226.00 o 
   4  10  13     4202.94     4191.67    164.99 o 
   6  10  13     1851.49     1829.96     82.81 o 
   8  10  13     2675.22     2584.23    239.03 o 
  -7  11  13     2549.47     2562.86    139.31 o 
  -5  11  13     1700.00     1858.60    119.32 o 
  -3  11  13     1826.48     1886.75    109.55 o 
  -1  11  13     1106.20     1202.49     73.48 o 
   1  11  13     1102.75     1233.38     92.94 o 
   3  11  13     1803.97     1850.53    116.94 o 
   5  11  13     1752.81     1869.49    148.38 o 
   7  11  13     2613.29     2536.69     99.05 o 
   9  11  13     2003.73     2115.87    201.19 o 
  -8  12  13     6698.11     6281.10    233.49 o 
  -6  12  13     1329.71     1341.71    109.54 o 
  -4  12  13      155.91      143.60     41.81 o 
  -2  12  13     8065.39     8014.49    198.84 o 
   0  12  13     8691.54     8783.39    517.66 o 
   2  12  13     8167.71     7547.93    242.72 o 
   4  12  13      117.82      134.71     49.91 o 
   6  12  13     1220.37     1270.40    179.94 o 
   8  12  13     6569.51     6565.29    238.93 o 
  -7  13  13     2876.74     2959.27    161.15 o 
  -5  13  13     1809.83     1849.82     99.47 o 
  -3  13  13     2997.92     3391.33    120.90 o 
  -1  13  13     6574.24     6672.59    226.73 o 
   1  13  13     6469.34     6455.32    225.36 o 
   3  13  13     2838.17     2934.05    141.22 o 
   5  13  13     1961.14     1857.24    127.37 o 
   7  13  13     3009.92     3300.04    167.30 o 
  -6  14  13     3358.36     3449.82    185.22 o 
  -4  14  13       33.09       55.74     37.80 o 
  -2  14  13     6038.36     6236.11    216.96 o 
   0  14  13     4909.79     4964.90    487.47 o 
   2  14  13     6183.39     6109.93    238.67 o 
   4  14  13       69.39       77.73     55.56 o 
   6  14  13     3216.75     3083.26    158.11 o 
   8  14  13     3374.90     3188.22    250.44 o 
  -7  15  13     1996.21     2301.56    207.03 o 
  -5  15  13      642.65      638.38     68.00 o 
  -3  15  13     2008.11     2066.34    114.98 o 
  -1  15  13     3874.07     3926.93    166.02 o 
   1  15  13     3798.27     3828.73    173.64 o 
   3  15  13     1875.68     1778.88    129.80 o 
   5  15  13      670.64      560.09     89.47 o 
   7  15  13     2030.57     1870.17    202.47 o 
  -6  16  13      943.45      994.99    109.88 o 
  -4  16  13      705.01      759.92     73.83 o 
  -2  16  13      700.35      459.58     76.50 o 
   0  16  13      151.05      130.36     60.83 o 
   2  16  13      720.51      630.87     89.06 o 
   4  16  13      758.63      679.52     92.94 o 
   6  16  13      936.30      954.88    160.88 o 
  -5  17  13     6877.81     6794.81    396.91 o 
  -3  17  13     4466.04     4395.23    186.14 o 
  -1  17  13      449.27      479.14    115.10 o 
   1  17  13      439.52      476.72    116.19 o 
   3  17  13     4594.55     4317.49    238.31 o 
   5  17  13     6841.71     7394.97    377.21 o 
  -4  18  13      544.26      468.59    139.36 o 
  -2  18  13        8.05      -76.47     76.88 o 
   0  18  13       15.10       14.22     60.65 o 
   2  18  13        5.42       59.53     71.19 o 
  -3  19  13     7439.68     7855.94    301.69 o 
  -1  19  13       97.44       29.52    133.97 o 
   1  19  13       63.98      -32.83    105.06 o 
   0   0  14    11419.76    11786.40    311.52 o 
   2   0  14     3250.19     3555.92    115.97 o 
   4   0  14      260.21      239.21     38.30 o 
   6   0  14     2934.31     2982.65    190.43 o 
   8   0  14    12154.71    11865.81    348.79 o 
  10   0  14     3519.52     3459.32    172.79 o 
  -9   1  14     1171.59     1051.42    103.80 o 
  -7   1  14     4143.80     4318.38    245.51 o 
  -5   1  14     2960.56     3258.83    133.99 o 
  -3   1  14     4379.17     4392.20    131.34 o 
  -1   1  14     4321.35     4456.25    262.29 o 
   1   1  14     4216.82     4234.41     98.93 o 
   3   1  14     4392.81     4357.48    131.88 o 
   5   1  14     3114.79     3098.26    133.41 o 
   7   1  14     4218.60     4508.58    179.25 o 
   9   1  14     1173.56     1264.50    111.70 o 
 -10   2  14     1639.33     1679.15    132.59 o 
  -8   2  14     8180.83     7283.03    243.57 o 
  -6   2  14     2168.51     2208.53    164.53 o 
  -4   2  14     1757.48     1715.31    103.35 o 
  -2   2  14     2747.99     2862.34    125.87 o 
   0   2  14    14681.46    14458.40    299.70 o 
   2   2  14     2821.30     2846.91     78.74 o 
   4   2  14     1686.82     1721.83    125.47 o 
   6   2  14     2186.67     2361.25     97.26 o 
   8   2  14     8241.36     7569.26    254.85 o 
  10   2  14     1689.09     1468.52    165.26 o 
  -9   3  14      879.09      833.58     95.20 o 
  -7   3  14     1160.02     1291.96    101.69 o 
  -5   3  14     1489.07     1628.13    151.58 o 
  -3   3  14     3787.08     3423.88    199.91 o 
  -1   3  14     3636.41     3784.82    124.09 o 
   1   3  14     3453.24     3536.71    115.07 o 
   3   3  14     3800.35     3547.52     98.93 o 
   5   3  14     1637.60     1639.91     86.42 o 
   7   3  14     1153.74     1233.78    102.06 o 
   9   3  14      825.86      803.23    141.82 o 
 -10   4  14      433.94      530.06    117.83 o 
  -8   4  14     2831.06     2873.59    275.15 o 
  -6   4  14     2186.89     1997.73    121.23 o 
  -4   4  14     2299.14     2234.62    165.07 o 
  -2   4  14     3531.92     3270.72    137.70 o 
   0   4  14     7157.45     6952.77    175.66 o 
   2   4  14     3483.77     3771.04    147.43 o 
   4   4  14     2350.35     2408.98     72.33 o 
   6   4  14     2218.55     2264.30     85.89 o 
   8   4  14     2888.54     2813.24    143.91 o 
  10   4  14      459.15      528.47     86.42 o 
  -9   5  14      940.45     1019.52    231.20 o 
  -7   5  14     3159.71     2810.56    138.78 o 
  -5   5  14     6126.93     6208.24    209.56 o 
  -3   5  14     5237.49     4818.17    247.70 o 
  -1   5  14     2306.25     2333.46    126.95 o 
   1   5  14     2423.69     2396.58     91.27 o 
   3   5  14     5231.00     5376.91    152.38 o 
   5   5  14     6188.09     6135.64    145.40 o 
   7   5  14     2963.04     3147.72    117.90 o 
   9   5  14      849.36      798.21     95.94 o 
  -8   6  14      868.01      935.86     94.22 o 
  -6   6  14     3509.30     3551.37    153.44 o 
  -4   6  14     1170.67     1146.08     92.20 o 
  -2   6  14     1179.79     1284.73     96.67 o 
   0   6  14     2851.31     2915.73    126.10 o 
   2   6  14     1073.78     1117.28     69.72 o 
   4   6  14     1158.21     1089.60     63.43 o 
   6   6  14     3648.32     3337.15    119.61 o 
   8   6  14      883.94      849.68     72.67 o 
  -9   7  14     1690.87     1678.73    306.71 o 
  -7   7  14     3964.93     4003.90    166.86 o 
  -5   7  14     5074.92     4881.22    182.96 o 
  -3   7  14     3851.91     3890.38    128.18 o 
  -1   7  14     1200.47     1279.45     95.90 o 
   1   7  14     1281.71     1277.52     91.16 o 
   3   7  14     3864.72     3992.79    225.08 o 
   5   7  14     5084.02     5223.30    132.82 o 
   7   7  14     3915.38     3692.90    129.02 o 
   9   7  14     1500.66     1376.31    121.69 o 
  -8   8  14      946.40      877.36    141.00 o 
  -6   8  14      536.56      604.98     78.01 o 
  -4   8  14     2377.31     2349.76    100.42 o 
  -2   8  14      334.39      362.44     47.50 o 
   0   8  14     1334.88     1417.63     96.81 o 
   2   8  14      352.65      394.34     56.56 o 
   4   8  14     2315.05     2308.29    123.43 o 
   6   8  14      560.28      513.41    103.24 o 
   8   8  14      977.87      980.77     94.76 o 
  -7   9  14     3772.28     3902.27    171.61 o 
  -5   9  14     2588.19     2708.34    168.81 o 
  -3   9  14     1286.02     1365.39     82.70 o 
  -1   9  14     4866.05     4796.53    176.36 o 
   1   9  14     4798.81     4990.20    177.35 o 
   3   9  14     1188.69     1217.34     99.39 o 
   5   9  14     2602.73     2595.40     91.51 o 
   7   9  14     3777.69     3680.60    115.45 o 
   9   9  14     2440.77     2337.76    153.84 o 
  -8  10  14      516.44      538.09    143.19 o 
  -6  10  14     2518.05     2367.69    141.73 o 
  -4  10  14      828.32      890.95     72.78 o 
  -2  10  14     2981.04     3058.57    111.47 o 
   0  10  14      279.02      150.39     48.78 o 
   2  10  14     3013.91     2815.39    190.61 o 
   4  10  14      846.49      898.16    122.67 o 
   6  10  14     2521.12     2644.17     98.76 o 
   8  10  14      503.76      572.40     66.60 o 
  -7  11  14     3635.20     3723.54    204.93 o 
  -5  11  14     1980.85     1966.20    104.85 o 
  -3  11  14      887.33     1013.01     75.20 o 
  -1  11  14    11258.00    11283.39    318.84 o 
   1  11  14    11157.95    10637.54    444.52 o 
   3  11  14      958.70      884.96     91.24 o 
   5  11  14     1945.68     1983.23    158.23 o 
   7  11  14     3661.15     3558.29    117.75 o 
  -6  12  14     8711.59     8923.05    529.52 o 
  -4  12  14      399.69      424.16     56.51 o 
  -2  12  14     9222.11     9500.88    228.88 o 
   0  12  14     2117.18     2406.30    206.30 o 
   2  12  14     9045.21     8415.90    267.95 o 
   4  12  14      341.72      313.95     68.14 o 
   6  12  14     8940.29     8824.73    198.96 o 
   8  12  14     1804.25     1759.50    141.64 o 
  -7  13  14     6514.33     6890.63    343.65 o 
  -5  13  14     1652.45     1764.94    104.92 o 
  -3  13  14     2775.38     2986.75    116.94 o 
  -1  13  14     8510.19     8487.46    264.69 o 
   1  13  14     8820.09     8386.91    272.15 o 
   3  13  14     3002.45     2991.75    149.92 o 
   5  13  14     1494.24     1426.61    119.42 o 
   7  13  14     6456.94     6470.35    242.25 o 
  -6  14  14     4485.47     4483.95    160.56 o 
  -4  14  14      563.64      718.13     72.47 o 
  -2  14  14     5084.64     5181.09    200.22 o 
   0  14  14     4465.74     4488.38    270.50 o 
   2  14  14     4833.63     4914.91    201.08 o 
   4  14  14      501.93      528.94     84.81 o 
   6  14  14     4667.26     4738.38    212.32 o 
  -5  15  14     1415.05     1441.11    100.97 o 
  -3  15  14     1468.42     1341.02    116.18 o 
  -1  15  14     2814.81     2666.00    224.90 o 
   1  15  14     3003.31     3122.07    165.81 o 
   3  15  14     1586.15     1585.32    194.71 o 
   5  15  14     1335.81     1351.15    125.86 o 
  -4  16  14     1593.51     1587.24    131.35 o 
  -2  16  14     1800.79     1710.45    201.10 o 
   0  16  14     2788.95     2992.20    165.94 o 
   2  16  14     1764.91     1740.52    192.07 o 
   4  16  14     1682.06     1617.36    192.25 o 
  -3  17  14       33.95       68.17     71.49 o 
  -1  17  14      742.31      716.58     97.53 o 
   1  17  14      702.75      638.27    103.18 o 
  -2  18  14     2029.12     2002.96    217.24 o 
   2   0  15     8218.33     8052.10    201.02 o 
   4   0  15      132.86      132.52     34.58 o 
   6   0  15     5577.02     5191.18    272.33 o 
   8   0  15     1437.47     1418.55    158.14 o 
  -9   1  15     4532.45     4600.74    270.69 o 
  -7   1  15    10560.45    10330.56    439.23 o 
  -5   1  15     2442.80     2489.70    165.07 o 
  -3   1  15     1622.85     1732.48     89.94 o 
  -1   1  15    10840.77    11140.39    304.09 o 
   1   1  15    10632.72    10542.85    187.69 o 
   3   1  15     1812.66     1774.74     91.44 o 
   5   1  15     2393.32     2386.83    120.52 o 
   7   1  15    10418.63    10510.04    442.33 o 
   9   1  15     4507.21     4774.96    204.08 o 
  -8   2  15      633.31      578.40    117.28 o 
  -6   2  15     2263.23     2078.30    182.77 o 
  -4   2  15      351.66      440.68     89.01 o 
  -2   2  15     3829.60     3818.64    265.58 o 
   0   2  15       79.24      148.43     38.64 o 
   2   2  15     3772.65     3626.12     93.36 o 
   4   2  15      330.27      297.63     44.15 o 
   6   2  15     2399.17     2529.78    124.42 o 
   8   2  15      653.08      664.29    117.28 o 
  -7   3  15     5113.61     5047.45    273.42 o 
  -5   3  15      512.95      563.99    109.44 o 
  -3   3  15     1038.53     1033.49    126.59 o 
  -1   3  15     6417.62     6471.12    173.93 o 
   1   3  15     6395.23     6582.62    173.38 o 
   3   3  15     1148.20     1238.64     60.00 o 
   5   3  15      521.76      576.96     63.33 o 
   7   3  15     5021.00     4923.21    196.48 o 
   9   3  15     3241.11     3434.37    173.26 o 
  -8   4  15     2520.82     2436.57    207.03 o 
  -6   4  15     3853.17     3596.43    223.08 o 
  -4   4  15      290.39      235.66     81.53 o 
  -2   4  15     1944.48     2229.33    160.88 o 
   0   4  15     5076.97     5099.43    149.14 o 
   2   4  15     2066.27     2171.11     92.88 o 
   4   4  15      227.21      228.65     42.67 o 
   6   4  15     3743.71     3879.45    115.45 o 
   8   4  15     2472.70     2429.73    148.61 o 
  -7   5  15     4282.32     4337.58    309.90 o 
  -5   5  15      247.71      338.36     94.12 o 
  -3   5  15     2137.84     2227.68    164.53 o 
  -1   5  15     3978.73     3737.35    289.29 o 
   1   5  15     3829.76     3625.56    118.75 o 
   3   5  15     2033.31     2034.59     73.28 o 
   5   5  15      315.34      331.53     47.75 o 
   7   5  15     4578.01     4406.41    148.06 o 
   9   5  15     2373.69     2431.88    154.80 o 
  -8   6  15     5819.92     5177.23    208.00 o 
  -6   6  15     4350.15     4514.96    182.09 o 
  -4   6  15      886.91      917.30    126.95 o 
  -2   6  15     3311.89     3374.01    154.31 o 
   0   6  15     5985.93     6088.33    205.24 o 
   2   6  15     3473.47     3733.27    150.16 o 
   4   6  15      949.17      876.07     86.86 o 
   6   6  15     4239.57     4150.35    190.51 o 
   8   6  15     5809.11     5897.58    224.50 o 
  -7   7  15     1610.47     1700.52    130.83 o 
  -5   7  15      616.34      691.85     83.51 o 
  -3   7  15     2595.69     2633.50    133.55 o 
  -1   7  15     2738.28     2637.25    130.44 o 
   1   7  15     2578.38     2705.81    126.24 o 
   3   7  15     2488.91     2720.90    186.96 o 
   5   7  15      641.37      793.90     70.17 o 
   7   7  15     1732.48     1941.80    171.31 o 
  -6   8  15     2951.90     3248.63    220.89 o 
  -4   8  15      498.77      494.10    145.65 o 
  -2   8  15     4079.47     3992.69    164.90 o 
   0   8  15     7807.72     8139.03    252.44 o 
   2   8  15     4083.76     4207.10    162.46 o 
   4   8  15      571.28      605.40     97.40 o 
   6   8  15     2819.73     3261.62    108.93 o 
   8   8  15     6805.42     6932.60    207.05 o 
  -7   9  15      819.16      914.41    106.90 o 
  -5   9  15      582.92      570.16     80.62 o 
  -3   9  15      140.44      174.80     44.79 o 
  -1   9  15      585.76      624.30     77.34 o 
   1   9  15      594.28      701.31     77.46 o 
   3   9  15      136.93      203.60     60.38 o 
   5   9  15      598.30      569.17     68.66 o 
   7   9  15      832.96      912.29     81.31 o 
  -6  10  15     3286.00     3587.65    486.38 o 
  -4  10  15     1916.40     1979.51    105.85 o 
  -2  10  15     4140.90     4200.14    139.04 o 
   0  10  15    11747.84    11843.27    353.04 o 
   2  10  15     4177.43     4084.54    244.05 o 
   4  10  15     1932.42     1875.11    146.20 o 
   6  10  15     3095.93     3338.77    116.45 o 
  -5  11  15      799.45      947.23    104.12 o 
  -3  11  15     2748.67     3161.59    123.75 o 
  -1  11  15     2316.35     2404.26    166.26 o 
   1  11  15     2232.72     2347.52    201.01 o 
   3  11  15     2647.19     2573.16    215.87 o 
   5  11  15      873.46      893.81    124.67 o 
   7  11  15     1437.38     1627.32     94.65 o 
  -6  12  15     3959.13     4088.74    257.55 o 
  -4  12  15     1391.37     1640.96    102.50 o 
  -2  12  15     3527.06     3590.79    165.66 o 
   0  12  15     4372.47     4381.38    179.22 o 
   2  12  15     3695.25     3689.73    267.86 o 
   4  12  15     1444.64     1412.05    122.48 o 
   6  12  15     3856.65     3894.68    128.59 o 
  -5  13  15     1632.69     1683.33    110.71 o 
  -3  13  15     2409.79     2431.80    149.16 o 
  -1  13  15     2681.29     2797.79    221.80 o 
   1  13  15     2450.84     2239.28    146.46 o 
   3  13  15     2278.12     2231.31    146.84 o 
   5  13  15     1751.38     1663.26    133.47 o 
  -4  14  15      102.64      144.47     58.03 o 
  -2  14  15     2208.04     2525.55    151.50 o 
   0  14  15      647.37      616.70    137.17 o 
   2  14  15     2346.57     2417.00    229.55 o 
   4  14  15      139.88      221.98    113.09 o 
  -3  15  15     1113.26     1190.02    120.45 o 
  -1  15  15     3144.03     2999.79    246.61 o 
   1  15  15     3211.46     3101.67    172.46 o 
   0   0  16     4746.65     4686.05    179.27 o 
   2   0  16     4536.73     4381.64    287.47 o 
   4   0  16     6896.88     6829.65    230.03 o 
   6   0  16     7212.78     6870.93    337.08 o 
  -7   1  16     1639.70     1892.43    181.31 o 
  -5   1  16      382.29      357.69     82.63 o 
  -3   1  16      977.47      936.48     94.60 o 
  -1   1  16     1093.42     1154.05     99.23 o 
   1   1  16     1036.51      960.69     64.40 o 
   3   1  16      956.79     1040.80     59.11 o 
   5   1  16      413.75      519.03     88.83 o 
   7   1  16     1692.88     1644.54    172.74 o 
  -6   2  16     5732.05     5384.53    287.65 o 
  -4   2  16     1555.62     1299.44    153.95 o 
  -2   2  16     2242.31     2500.46    132.57 o 
   0   2  16     6418.84     6261.58    210.79 o 
   2   2  16     2266.83     2397.53     80.98 o 
   4   2  16     1706.40     1676.23     70.82 o 
   6   2  16     5511.32     5492.06    331.24 o 
  -7   3  16     1715.46     1871.82    181.67 o 
  -5   3  16     1032.56      891.77    136.25 o 
  -3   3  16      478.12      494.86    100.14 o 
  -1   3  16      952.02     1020.67     95.21 o 
   1   3  16      862.00      940.14     57.74 o 
   3   3  16      491.09      604.59     47.49 o 
   5   3  16      975.63     1128.44     83.64 o 
   7   3  16     1716.62     1563.56    171.64 o 
  -6   4  16     1665.91     1816.18    182.04 o 
  -4   4  16      102.02       87.92     80.80 o 
  -2   4  16     2303.45     2554.18    180.21 o 
   0   4  16     8106.13     8077.63    205.38 o 
   2   4  16     2171.55     2109.89     78.18 o 
   4   4  16      116.54      109.55     63.35 o 
   6   4  16     1676.25     1690.92     99.55 o 
  -5   5  16      415.39      674.71    129.51 o 
  -3   5  16      906.10      867.69    127.13 o 
  -1   5  16     6347.10     6585.43    224.14 o 
   1   5  16     6386.10     6585.58    221.53 o 
   3   5  16     1023.95     1111.97     71.85 o 
   5   5  16      357.21      389.61     54.34 o 
   7   5  16     4790.77     4473.27    227.37 o 
  -6   6  16     3745.95     3758.59    254.45 o 
  -4   6  16      364.24      302.06     97.22 o 
  -2   6  16     6993.84     6464.08    316.56 o 
   0   6  16     3906.96     3982.01    164.51 o 
   2   6  16     6835.77     7003.80    229.92 o 
   4   6  16      323.16      316.90     48.78 o 
   6   6  16     3857.99     3905.45    142.58 o 
  -5   7  16      301.06      346.02    109.99 o 
  -3   7  16     1416.30     1533.09    162.34 o 
  -1   7  16    11295.53    10586.34    311.08 o 
   1   7  16    11192.44    11127.80    746.39 o 
   3   7  16     1636.53     1901.55    180.76 o 
   5   7  16      240.78      212.26     45.69 o 
   7   7  16     5856.49     5694.10    158.56 o 
  -6   8  16     1638.56     1592.89    129.70 o 
  -4   8  16       77.42      106.89     91.38 o 
  -2   8  16     2005.34     2199.38    136.22 o 
   0   8  16      222.16      179.83     55.18 o 
   2   8  16     1940.13     2178.62    192.25 o 
   4   8  16       69.71       54.64     38.44 o 
   6   8  16     1658.69     1667.07    106.22 o 
  -5   9  16     3199.51     3163.30    162.09 o 
  -3   9  16     1186.86     1222.38    169.27 o 
  -1   9  16     9000.62     8592.97    274.02 o 
   1   9  16     8970.55     8435.31    336.81 o 
   3   9  16     1379.97     1437.70    116.57 o 
   5   9  16     3043.59     3035.23    113.86 o 
  -4  10  16       84.36      158.41     56.57 o 
  -2  10  16      694.24      806.33     99.82 o 
   0  10  16      198.45      159.02     61.53 o 
   2  10  16      661.90      815.52    133.70 o 
   4  10  16       81.78       49.68     64.69 o 
   6  10  16      548.67      510.26     74.73 o 
  -5  11  16     3768.69     3835.02    251.90 o 
  -3  11  16     2479.46     2374.73    120.55 o 
  -1  11  16     2576.53     2668.58    150.54 o 
   1  11  16     2516.79     2788.21    224.90 o 
   3  11  16     2619.54     2461.28    151.68 o 
   5  11  16     3621.18     3666.31    146.08 o 
  -4  12  16      463.77      516.39     78.27 o 
  -2  12  16      846.47      926.43    108.85 o 
   0  12  16      591.79      712.83    145.37 o 
   2  12  16      737.75     1008.05    108.58 o 
   4  12  16      443.24      583.14    139.17 o 
  -3  13  16     1057.30     1106.27    169.63 o 
  -1  13  16     1097.11     1171.67    117.58 o 
   1  13  16     1102.65     1107.20    130.97 o 
  -2  14  16      977.23     1077.64    169.63 o 
   2   0  17      113.00      204.61     41.78 o 
   4   0  17        8.27      -22.63     51.05 o 
  -5   1  17     8657.86     8176.93    385.60 o 
  -3   1  17     6023.64     6295.99    316.29 o 
  -1   1  17     1149.76     1237.45     76.13 o 
   1   1  17     1009.56     1037.46     71.86 o 
   3   1  17     6068.33     5978.03    182.79 o 
   5   1  17     8668.31     8545.96    273.04 o 
  -4   2  17     1616.46     1709.66    182.40 o 
  -2   2  17      472.71      506.17    110.90 o 
   0   2  17       34.65       41.48     36.80 o 
   2   2  17      479.43      581.77     50.87 o 
   4   2  17     1607.53     1765.76    102.26 o 
  -5   3  17     2566.95     2571.70    220.52 o 
  -3   3  17      922.20      977.68    142.82 o 
  -1   3  17     3294.43     3408.01    217.06 o 
   1   3  17     3133.91     3103.36     94.26 o 
   3   3  17      871.33      867.75     61.01 o 
   5   3  17     2581.53     2593.53    118.70 o 
  -4   4  17     1028.39      934.27    145.92 o 
  -2   4  17     2150.17     2016.10    185.50 o 
   0   4  17     2934.78     2801.75    140.48 o 
   2   4  17     2250.45     2270.29     85.74 o 
   4   4  17      947.40      824.21     76.72 o 
   6   4  17     1922.31     2366.13    203.93 o 
  -5   5  17      657.23      671.97    143.00 o 
  -3   5  17     2023.24     2338.95    198.27 o 
  -1   5  17     5025.88     4996.33    195.89 o 
   1   5  17     4951.52     5053.16    194.34 o 
   3   5  17     1936.05     2041.25    110.48 o 
   5   5  17      777.72      843.97     79.06 o 
  -4   6  17      150.72      186.23     96.67 o 
  -2   6  17     2981.82     2638.09    207.76 o 
   0   6  17    13673.55    13459.02    375.89 o 
   2   6  17     3212.14     3152.21    148.72 o 
   4   6  17      103.01      136.98     44.31 o 
   6   6  17      691.02      767.92    141.54 o 
  -3   7  17     1399.75     1516.86    177.11 o 
  -1   7  17     3898.92     4075.20    176.60 o 
   1   7  17     3844.91     4065.26    172.79 o 
   3   7  17     1370.25     1353.68     94.85 o 
   5   7  17     1629.14     1806.70    190.79 o 
  -4   8  17       76.57       36.85    102.51 o 
  -2   8  17     3042.86     2949.74    229.46 o 
   0   8  17    12353.49    12212.93    593.17 o 
   2   8  17     3219.68     3225.97    224.72 o 
   4   8  17      125.79      112.36     55.07 o 
  -3   9  17      676.38      711.55    146.10 o 
  -1   9  17     1301.13     1225.00    115.28 o 
   1   9  17     1301.03     1627.03    183.13 o 
   3   9  17      659.79      705.38     98.18 o 
  -2  10  17     1373.00     1506.46    176.75 o 
   0  10  17     2173.07     2158.83    139.87 o 
  -1  11  17      412.30      336.17    116.01 o 
   0   0  18      225.76      181.68     73.28 o 
   2   0  18     2455.32     2307.03    102.81 o 
   4   0  18    12786.89    12592.70    355.65 o 
  -3   1  18      794.80      780.68    145.19 o 
  -1   1  18      983.74     1083.15     78.41 o 
   1   1  18     1009.99     1067.50     79.36 o 
   3   1  18      803.76      719.85     70.58 o 
  -2   2  18     3611.27     3708.79    244.97 o 
   0   2  18       10.68       22.76     43.48 o 
   2   2  18     3434.97     3404.52    136.64 o 
   4   2  18     7690.68     8209.40    390.71 o 
  -3   3  18     1082.63     1006.32    161.61 o 
  -1   3  18      660.87      605.58    128.78 o 
   1   3  18      649.32      647.59     97.76 o 
   3   3  18     1132.46     1206.95    110.93 o 
  -2   4  18     4193.25     4159.51    263.75 o 
   0   4  18      860.32      932.72    106.25 o 
   2   4  18     4014.08     3816.70    111.91 o 
   4   4  18     1950.58     2150.53    201.55 o 
  -1   5  18     3007.94     2948.72    228.00 o 
   1   5  18     3022.28     3146.08    115.38 o 
   3   5  18      844.94      827.01    139.54 o 
  -2   6  18     2992.64     2857.16    227.46 o 
  -1   7  18     6189.97     6167.58    328.87 o 
   1   7  18     6281.44     5790.92    305.89 o 
   0   8  18      342.10      424.82    122.39 o 
                                                 
